# Supplementary material for: Metal-Catalyzed Hydrogen Atom Transfer (MHAT) Hydroalkylation with Electron-Deficient Alkynes
Source: Org Lett. 2024 Nov 28;26(49):10553–8. doi: 10.1021/acs.orglett.4c03943 (PMC11650775; doi:10.1021/acs.orglett.4c03943)
Supplement: Supplementary file 2 — ol4c03943_si_002.zip [file ol4c03943_si_002.zip]

Archive with 9,239 entries (7,794 files):
- FID for Publication Revised/
- FID for Publication Revised/Compound 1a/
- FID for Publication Revised/Compound 1a/Compound 1a-C13/
- FID for Publication Revised/Compound 1a/Compound 1a-C13/acqu
- FID for Publication Revised/Compound 1a/Compound 1a-C13/acqus
- FID for Publication Revised/Compound 1a/Compound 1a-C13/audita.txt
- FID for Publication Revised/Compound 1a/Compound 1a-C13/cpdprg2
- FID for Publication Revised/Compound 1a/Compound 1a-C13/fid
- FID for Publication Revised/Compound 1a/Compound 1a-C13/format.temp
- FID for Publication Revised/Compound 1a/Compound 1a-C13/fq1list
- FID for Publication Revised/Compound 1a/Compound 1a-C13/orig
- FID for Publication Revised/Compound 1a/Compound 1a-C13/pdata/
- FID for Publication Revised/Compound 1a/Compound 1a-C13/pdata/1/
- FID for Publication Revised/Compound 1a/Compound 1a-C13/pdata/1/auditp.txt
- FID for Publication Revised/Compound 1a/Compound 1a-C13/pdata/1/clevels
- FID for Publication Revised/Compound 1a/Compound 1a-C13/pdata/1/intrng
- FID for Publication Revised/Compound 1a/Compound 1a-C13/pdata/1/outd
- FID for Publication Revised/Compound 1a/Compound 1a-C13/pdata/1/parm.txt
- FID for Publication Revised/Compound 1a/Compound 1a-C13/pdata/1/peaklist.xml
- FID for Publication Revised/Compound 1a/Compound 1a-C13/pdata/1/peakrng
- FID for Publication Revised/Compound 1a/Compound 1a-C13/pdata/1/peaks
- FID for Publication Revised/Compound 1a/Compound 1a-C13/pdata/1/proc
- FID for Publication Revised/Compound 1a/Compound 1a-C13/pdata/1/procs
- FID for Publication Revised/Compound 1a/Compound 1a-C13/pdata/1/title
- FID for Publication Revised/Compound 1a/Compound 1a-C13/precom.output
- FID for Publication Revised/Compound 1a/Compound 1a-C13/prosol_History
- FID for Publication Revised/Compound 1a/Compound 1a-C13/pulseprogram
- FID for Publication Revised/Compound 1a/Compound 1a-C13/scon2
- FID for Publication Revised/Compound 1a/Compound 1a-C13/shimvalues
- FID for Publication Revised/Compound 1a/Compound 1a-C13/specpar
- FID for Publication Revised/Compound 1a/Compound 1a-C13/stanprogram1548
- FID for Publication Revised/Compound 1a/Compound 1a-C13/uxnmr.info
- FID for Publication Revised/Compound 1a/Compound 1a-C13/uxnmr.par
- FID for Publication Revised/Compound 1a/Compound 1a-C13/vtc_pid_settings
- FID for Publication Revised/Compound 1a/Compound 1a-COSY/
- FID for Publication Revised/Compound 1a/Compound 1a-COSY/acqu
- FID for Publication Revised/Compound 1a/Compound 1a-COSY/acqu2
- FID for Publication Revised/Compound 1a/Compound 1a-COSY/acqu2s
- FID for Publication Revised/Compound 1a/Compound 1a-COSY/acqus
- FID for Publication Revised/Compound 1a/Compound 1a-COSY/audita.txt
- FID for Publication Revised/Compound 1a/Compound 1a-COSY/EA
- FID for Publication Revised/Compound 1a/Compound 1a-COSY/format.temp
- FID for Publication Revised/Compound 1a/Compound 1a-COSY/fq1list
- FID for Publication Revised/Compound 1a/Compound 1a-COSY/gpnam1
- FID for Publication Revised/Compound 1a/Compound 1a-COSY/gradient_calib
- FID for Publication Revised/Compound 1a/Compound 1a-COSY/orig
- FID for Publication Revised/Compound 1a/Compound 1a-COSY/pdata/
- FID for Publication Revised/Compound 1a/Compound 1a-COSY/pdata/1/
- FID for Publication Revised/Compound 1a/Compound 1a-COSY/pdata/1/auditp.txt
- FID for Publication Revised/Compound 1a/Compound 1a-COSY/pdata/1/clevels
- FID for Publication Revised/Compound 1a/Compound 1a-COSY/pdata/1/curdat2
- FID for Publication Revised/Compound 1a/Compound 1a-COSY/pdata/1/outd
- FID for Publication Revised/Compound 1a/Compound 1a-COSY/pdata/1/parm.txt
- FID for Publication Revised/Compound 1a/Compound 1a-COSY/pdata/1/portf
- FID for Publication Revised/Compound 1a/Compound 1a-COSY/pdata/1/proc
- FID for Publication Revised/Compound 1a/Compound 1a-COSY/pdata/1/proc2
- FID for Publication Revised/Compound 1a/Compound 1a-COSY/pdata/1/proc2s
- FID for Publication Revised/Compound 1a/Compound 1a-COSY/pdata/1/procs
- FID for Publication Revised/Compound 1a/Compound 1a-COSY/pdata/1/title
- FID for Publication Revised/Compound 1a/Compound 1a-COSY/precom.output
- FID for Publication Revised/Compound 1a/Compound 1a-COSY/prosol_History
- FID for Publication Revised/Compound 1a/Compound 1a-COSY/pulseprogram
- FID for Publication Revised/Compound 1a/Compound 1a-COSY/scon2
- FID for Publication Revised/Compound 1a/Compound 1a-COSY/ser
- FID for Publication Revised/Compound 1a/Compound 1a-COSY/shimvalues
- FID for Publication Revised/Compound 1a/Compound 1a-COSY/specpar
- FID for Publication Revised/Compound 1a/Compound 1a-COSY/stanprogram1548
- FID for Publication Revised/Compound 1a/Compound 1a-COSY/uxnmr.info
- FID for Publication Revised/Compound 1a/Compound 1a-COSY/uxnmr.par
- FID for Publication Revised/Compound 1a/Compound 1a-COSY/vtc_pid_settings
- FID for Publication Revised/Compound 1a/Compound 1a-H1/
- FID for Publication Revised/Compound 1a/Compound 1a-H1/acqu
- FID for Publication Revised/Compound 1a/Compound 1a-H1/acqus
- FID for Publication Revised/Compound 1a/Compound 1a-H1/audita.txt
- FID for Publication Revised/Compound 1a/Compound 1a-H1/fid
- FID for Publication Revised/Compound 1a/Compound 1a-H1/format.temp
- FID for Publication Revised/Compound 1a/Compound 1a-H1/fq1list
- FID for Publication Revised/Compound 1a/Compound 1a-H1/LRG322CH.mnova
- FID for Publication Revised/Compound 1a/Compound 1a-H1/orig
- FID for Publication Revised/Compound 1a/Compound 1a-H1/pdata/
- FID for Publication Revised/Compound 1a/Compound 1a-H1/pdata/1/
- FID for Publication Revised/Compound 1a/Compound 1a-H1/pdata/1/auditp.txt
- FID for Publication Revised/Compound 1a/Compound 1a-H1/pdata/1/clevels
- FID for Publication Revised/Compound 1a/Compound 1a-H1/pdata/1/intrng
- FID for Publication Revised/Compound 1a/Compound 1a-H1/pdata/1/outd
- FID for Publication Revised/Compound 1a/Compound 1a-H1/pdata/1/parm.txt
- FID for Publication Revised/Compound 1a/Compound 1a-H1/pdata/1/peaklist.xml
- FID for Publication Revised/Compound 1a/Compound 1a-H1/pdata/1/peakrng
- FID for Publication Revised/Compound 1a/Compound 1a-H1/pdata/1/peaks
- FID for Publication Revised/Compound 1a/Compound 1a-H1/pdata/1/proc
- FID for Publication Revised/Compound 1a/Compound 1a-H1/pdata/1/procs
- FID for Publication Revised/Compound 1a/Compound 1a-H1/pdata/1/title
- FID for Publication Revised/Compound 1a/Compound 1a-H1/pdata/1001/
- FID for Publication Revised/Compound 1a/Compound 1a-H1/pdata/1001/auditp.txt
- FID for Publication Revised/Compound 1a/Compound 1a-H1/pdata/1001/intrng
- FID for Publication Revised/Compound 1a/Compound 1a-H1/pdata/1001/outd
- FID for Publication Revised/Compound 1a/Compound 1a-H1/pdata/1001/proc
- FID for Publication Revised/Compound 1a/Compound 1a-H1/pdata/1001/procs
- FID for Publication Revised/Compound 1a/Compound 1a-H1/pdata/1001/title
- FID for Publication Revised/Compound 1a/Compound 1a-H1/precom.output
- FID for Publication Revised/Compound 1a/Compound 1a-H1/prosol_History
- FID for Publication Revised/Compound 1a/Compound 1a-H1/pulseprogram
- FID for Publication Revised/Compound 1a/Compound 1a-H1/scon2
- FID for Publication Revised/Compound 1a/Compound 1a-H1/shimvalues
- FID for Publication Revised/Compound 1a/Compound 1a-H1/specpar
- FID for Publication Revised/Compound 1a/Compound 1a-H1/stanprogram1548
- FID for Publication Revised/Compound 1a/Compound 1a-H1/uxnmr.info
- FID for Publication Revised/Compound 1a/Compound 1a-H1/uxnmr.par
- FID for Publication Revised/Compound 1a/Compound 1a-H1/vtc_pid_settings
- FID for Publication Revised/Compound 1a/Compound 1a-HSQC/
- FID for Publication Revised/Compound 1a/Compound 1a-HSQC/acqu
- FID for Publication Revised/Compound 1a/Compound 1a-HSQC/acqu2
- FID for Publication Revised/Compound 1a/Compound 1a-HSQC/acqu2s
- FID for Publication Revised/Compound 1a/Compound 1a-HSQC/acqus
- FID for Publication Revised/Compound 1a/Compound 1a-HSQC/audita.txt
- FID for Publication Revised/Compound 1a/Compound 1a-HSQC/cpdprg2
- FID for Publication Revised/Compound 1a/Compound 1a-HSQC/EA
- FID for Publication Revised/Compound 1a/Compound 1a-HSQC/format.temp
- FID for Publication Revised/Compound 1a/Compound 1a-HSQC/fq1list
- FID for Publication Revised/Compound 1a/Compound 1a-HSQC/gpnam1
- FID for Publication Revised/Compound 1a/Compound 1a-HSQC/gpnam2
- FID for Publication Revised/Compound 1a/Compound 1a-HSQC/gradient_calib
- FID for Publication Revised/Compound 1a/Compound 1a-HSQC/orig
- FID for Publication Revised/Compound 1a/Compound 1a-HSQC/pdata/
- FID for Publication Revised/Compound 1a/Compound 1a-HSQC/pdata/1/
- FID for Publication Revised/Compound 1a/Compound 1a-HSQC/pdata/1/auditp.txt
- FID for Publication Revised/Compound 1a/Compound 1a-HSQC/pdata/1/clevels
- FID for Publication Revised/Compound 1a/Compound 1a-HSQC/pdata/1/curdat2
- FID for Publication Revised/Compound 1a/Compound 1a-HSQC/pdata/1/outd
- FID for Publication Revised/Compound 1a/Compound 1a-HSQC/pdata/1/parm.txt
- FID for Publication Revised/Compound 1a/Compound 1a-HSQC/pdata/1/portf
- FID for Publication Revised/Compound 1a/Compound 1a-HSQC/pdata/1/proc
- FID for Publication Revised/Compound 1a/Compound 1a-HSQC/pdata/1/proc2
- FID for Publication Revised/Compound 1a/Compound 1a-HSQC/pdata/1/proc2s
- FID for Publication Revised/Compound 1a/Compound 1a-HSQC/pdata/1/procs
- FID for Publication Revised/Compound 1a/Compound 1a-HSQC/pdata/1/title
- FID for Publication Revised/Compound 1a/Compound 1a-HSQC/pdata/1000/
- FID for Publication Revised/Compound 1a/Compound 1a-HSQC/pdata/1000/auditp.txt
- FID for Publication Revised/Compound 1a/Compound 1a-HSQC/pdata/1000/curdat2
- FID for Publication Revised/Compound 1a/Compound 1a-HSQC/pdata/1000/outd
- FID for Publication Revised/Compound 1a/Compound 1a-HSQC/pdata/1000/proc
- FID for Publication Revised/Compound 1a/Compound 1a-HSQC/pdata/1000/procs
- FID for Publication Revised/Compound 1a/Compound 1a-HSQC/pdata/1000/used_from
- FID for Publication Revised/Compound 1a/Compound 1a-HSQC/pdata/1001/
- FID for Publication Revised/Compound 1a/Compound 1a-HSQC/pdata/1001/auditp.txt
- FID for Publication Revised/Compound 1a/Compound 1a-HSQC/pdata/1001/outd
- FID for Publication Revised/Compound 1a/Compound 1a-HSQC/pdata/1001/proc
- FID for Publication Revised/Compound 1a/Compound 1a-HSQC/pdata/1001/procs
- FID for Publication Revised/Compound 1a/Compound 1a-HSQC/pdata/1001/used_from
- FID for Publication Revised/Compound 1a/Compound 1a-HSQC/precom.output
- FID for Publication Revised/Compound 1a/Compound 1a-HSQC/prosol_History
- FID for Publication Revised/Compound 1a/Compound 1a-HSQC/pulseprogram
- FID for Publication Revised/Compound 1a/Compound 1a-HSQC/scon2
- FID for Publication Revised/Compound 1a/Compound 1a-HSQC/ser
- FID for Publication Revised/Compound 1a/Compound 1a-HSQC/shimvalues
- FID for Publication Revised/Compound 1a/Compound 1a-HSQC/specpar
- FID for Publication Revised/Compound 1a/Compound 1a-HSQC/spnam14
- FID for Publication Revised/Compound 1a/Compound 1a-HSQC/spnam31
- FID for Publication Revised/Compound 1a/Compound 1a-HSQC/stanprogram1548
- FID for Publication Revised/Compound 1a/Compound 1a-HSQC/uxnmr.info
- FID for Publication Revised/Compound 1a/Compound 1a-HSQC/uxnmr.par
- FID for Publication Revised/Compound 1a/Compound 1a-HSQC/vtc_pid_settings
- FID for Publication Revised/Compound 1b/
- FID for Publication Revised/Compound 1b/Compound 1b-C13/
- FID for Publication Revised/Compound 1b/Compound 1b-C13/acqu
- FID for Publication Revised/Compound 1b/Compound 1b-C13/acqus
- FID for Publication Revised/Compound 1b/Compound 1b-C13/audita.txt
- FID for Publication Revised/Compound 1b/Compound 1b-C13/cpdprg2
- FID for Publication Revised/Compound 1b/Compound 1b-C13/fid
- FID for Publication Revised/Compound 1b/Compound 1b-C13/format.temp
- FID for Publication Revised/Compound 1b/Compound 1b-C13/fq1list
- FID for Publication Revised/Compound 1b/Compound 1b-C13/orig
- FID for Publication Revised/Compound 1b/Compound 1b-C13/pdata/
- FID for Publication Revised/Compound 1b/Compound 1b-C13/pdata/1/
- FID for Publication Revised/Compound 1b/Compound 1b-C13/pdata/1/auditp.txt
- FID for Publication Revised/Compound 1b/Compound 1b-C13/pdata/1/clevels
- FID for Publication Revised/Compound 1b/Compound 1b-C13/pdata/1/intrng
- FID for Publication Revised/Compound 1b/Compound 1b-C13/pdata/1/outd
- FID for Publication Revised/Compound 1b/Compound 1b-C13/pdata/1/parm.txt
- FID for Publication Revised/Compound 1b/Compound 1b-C13/pdata/1/peaklist.xml
- FID for Publication Revised/Compound 1b/Compound 1b-C13/pdata/1/peakrng
- FID for Publication Revised/Compound 1b/Compound 1b-C13/pdata/1/peaks
- FID for Publication Revised/Compound 1b/Compound 1b-C13/pdata/1/proc
- FID for Publication Revised/Compound 1b/Compound 1b-C13/pdata/1/procs
- FID for Publication Revised/Compound 1b/Compound 1b-C13/pdata/1/title
- FID for Publication Revised/Compound 1b/Compound 1b-C13/precom.output
- FID for Publication Revised/Compound 1b/Compound 1b-C13/prosol_History
- FID for Publication Revised/Compound 1b/Compound 1b-C13/pulseprogram
- FID for Publication Revised/Compound 1b/Compound 1b-C13/scon2
- FID for Publication Revised/Compound 1b/Compound 1b-C13/shimvalues
- FID for Publication Revised/Compound 1b/Compound 1b-C13/specpar
- FID for Publication Revised/Compound 1b/Compound 1b-C13/stanprogram1548
- FID for Publication Revised/Compound 1b/Compound 1b-C13/uxnmr.info
- FID for Publication Revised/Compound 1b/Compound 1b-C13/uxnmr.par
- FID for Publication Revised/Compound 1b/Compound 1b-C13/vtc_pid_settings
- FID for Publication Revised/Compound 1b/Compound 1b-COSY/
- FID for Publication Revised/Compound 1b/Compound 1b-COSY/acqu
- FID for Publication Revised/Compound 1b/Compound 1b-COSY/acqu2
- FID for Publication Revised/Compound 1b/Compound 1b-COSY/acqu2s
- FID for Publication Revised/Compound 1b/Compound 1b-COSY/acqus
- FID for Publication Revised/Compound 1b/Compound 1b-COSY/audita.txt
- FID for Publication Revised/Compound 1b/Compound 1b-COSY/EA
- FID for Publication Revised/Compound 1b/Compound 1b-COSY/format.temp
- FID for Publication Revised/Compound 1b/Compound 1b-COSY/fq1list
- FID for Publication Revised/Compound 1b/Compound 1b-COSY/gpnam1
- FID for Publication Revised/Compound 1b/Compound 1b-COSY/gradient_calib
- FID for Publication Revised/Compound 1b/Compound 1b-COSY/orig
- FID for Publication Revised/Compound 1b/Compound 1b-COSY/pdata/
- FID for Publication Revised/Compound 1b/Compound 1b-COSY/pdata/1/
- FID for Publication Revised/Compound 1b/Compound 1b-COSY/pdata/1/auditp.txt
- FID for Publication Revised/Compound 1b/Compound 1b-COSY/pdata/1/clevels
- FID for Publication Revised/Compound 1b/Compound 1b-COSY/pdata/1/curdat2
- FID for Publication Revised/Compound 1b/Compound 1b-COSY/pdata/1/outd
- FID for Publication Revised/Compound 1b/Compound 1b-COSY/pdata/1/parm.txt
- FID for Publication Revised/Compound 1b/Compound 1b-COSY/pdata/1/portf
- FID for Publication Revised/Compound 1b/Compound 1b-COSY/pdata/1/proc
- FID for Publication Revised/Compound 1b/Compound 1b-COSY/pdata/1/proc2
- FID for Publication Revised/Compound 1b/Compound 1b-COSY/pdata/1/proc2s
- FID for Publication Revised/Compound 1b/Compound 1b-COSY/pdata/1/procs
- FID for Publication Revised/Compound 1b/Compound 1b-COSY/pdata/1/title
- FID for Publication Revised/Compound 1b/Compound 1b-COSY/precom.output
- FID for Publication Revised/Compound 1b/Compound 1b-COSY/prosol_History
- FID for Publication Revised/Compound 1b/Compound 1b-COSY/pulseprogram
- FID for Publication Revised/Compound 1b/Compound 1b-COSY/scon2
- FID for Publication Revised/Compound 1b/Compound 1b-COSY/ser
- FID for Publication Revised/Compound 1b/Compound 1b-COSY/shimvalues
- FID for Publication Revised/Compound 1b/Compound 1b-COSY/specpar
- FID for Publication Revised/Compound 1b/Compound 1b-COSY/stanprogram1548
- FID for Publication Revised/Compound 1b/Compound 1b-COSY/uxnmr.info
- FID for Publication Revised/Compound 1b/Compound 1b-COSY/uxnmr.par
- FID for Publication Revised/Compound 1b/Compound 1b-COSY/vtc_pid_settings
- FID for Publication Revised/Compound 1b/Compound 1b-H1/
- FID for Publication Revised/Compound 1b/Compound 1b-H1/acqu
- FID for Publication Revised/Compound 1b/Compound 1b-H1/acqus
- FID for Publication Revised/Compound 1b/Compound 1b-H1/adcInfo_TRX1.xml
- FID for Publication Revised/Compound 1b/Compound 1b-H1/audita.txt
- FID for Publication Revised/Compound 1b/Compound 1b-H1/fid
- FID for Publication Revised/Compound 1b/Compound 1b-H1/format.temp
- FID for Publication Revised/Compound 1b/Compound 1b-H1/lists/
- FID for Publication Revised/Compound 1b/Compound 1b-H1/lists/form/
- FID for Publication Revised/Compound 1b/Compound 1b-H1/lists/form/plot_acqu.form
- FID for Publication Revised/Compound 1b/Compound 1b-H1/lists/pp/
- FID for Publication Revised/Compound 1b/Compound 1b-H1/lists/pp/Avance.incl
- FID for Publication Revised/Compound 1b/Compound 1b-H1/lists/pp/zg30
- FID for Publication Revised/Compound 1b/Compound 1b-H1/orig
- FID for Publication Revised/Compound 1b/Compound 1b-H1/pdata/
- FID for Publication Revised/Compound 1b/Compound 1b-H1/pdata/1/
- FID for Publication Revised/Compound 1b/Compound 1b-H1/pdata/1/1i
- FID for Publication Revised/Compound 1b/Compound 1b-H1/pdata/1/1r
- FID for Publication Revised/Compound 1b/Compound 1b-H1/pdata/1/auditp.txt
- FID for Publication Revised/Compound 1b/Compound 1b-H1/pdata/1/intrng
- FID for Publication Revised/Compound 1b/Compound 1b-H1/pdata/1/outd
- FID for Publication Revised/Compound 1b/Compound 1b-H1/pdata/1/peaklist.xml
- FID for Publication Revised/Compound 1b/Compound 1b-H1/pdata/1/peakrng
- FID for Publication Revised/Compound 1b/Compound 1b-H1/pdata/1/peaks
- FID for Publication Revised/Compound 1b/Compound 1b-H1/pdata/1/proc
- FID for Publication Revised/Compound 1b/Compound 1b-H1/pdata/1/procs
- FID for Publication Revised/Compound 1b/Compound 1b-H1/pdata/1/title
- FID for Publication Revised/Compound 1b/Compound 1b-H1/prosol_History
- FID for Publication Revised/Compound 1b/Compound 1b-H1/pulseprogram.precomp
- FID for Publication Revised/Compound 1b/Compound 1b-H1/scon2
- FID for Publication Revised/Compound 1b/Compound 1b-H1/shimvalues
- FID for Publication Revised/Compound 1b/Compound 1b-H1/specpar
- FID for Publication Revised/Compound 1b/Compound 1b-H1/topshimreport
- FID for Publication Revised/Compound 1b/Compound 1b-H1/uxnmr.info
- FID for Publication Revised/Compound 1b/Compound 1b-H1/uxnmr.par
- FID for Publication Revised/Compound 1b/Compound 1b-H1/vtc_pid_settings
- FID for Publication Revised/Compound 1b/Compound 1b-HSQC/
- FID for Publication Revised/Compound 1b/Compound 1b-HSQC/acqu
- FID for Publication Revised/Compound 1b/Compound 1b-HSQC/acqu2
- FID for Publication Revised/Compound 1b/Compound 1b-HSQC/acqu2s
- FID for Publication Revised/Compound 1b/Compound 1b-HSQC/acqus
- FID for Publication Revised/Compound 1b/Compound 1b-HSQC/audita.txt
- FID for Publication Revised/Compound 1b/Compound 1b-HSQC/cpdprg2
- FID for Publication Revised/Compound 1b/Compound 1b-HSQC/EA
- FID for Publication Revised/Compound 1b/Compound 1b-HSQC/format.temp
- FID for Publication Revised/Compound 1b/Compound 1b-HSQC/fq1list
- FID for Publication Revised/Compound 1b/Compound 1b-HSQC/gpnam1
- FID for Publication Revised/Compound 1b/Compound 1b-HSQC/gpnam2
- FID for Publication Revised/Compound 1b/Compound 1b-HSQC/gradient_calib
- FID for Publication Revised/Compound 1b/Compound 1b-HSQC/orig
- FID for Publication Revised/Compound 1b/Compound 1b-HSQC/pdata/
- FID for Publication Revised/Compound 1b/Compound 1b-HSQC/pdata/1/
- FID for Publication Revised/Compound 1b/Compound 1b-HSQC/pdata/1/auditp.txt
- FID for Publication Revised/Compound 1b/Compound 1b-HSQC/pdata/1/clevels
- FID for Publication Revised/Compound 1b/Compound 1b-HSQC/pdata/1/curdat2
- FID for Publication Revised/Compound 1b/Compound 1b-HSQC/pdata/1/outd
- FID for Publication Revised/Compound 1b/Compound 1b-HSQC/pdata/1/parm.txt
- FID for Publication Revised/Compound 1b/Compound 1b-HSQC/pdata/1/portf
- FID for Publication Revised/Compound 1b/Compound 1b-HSQC/pdata/1/proc
- FID for Publication Revised/Compound 1b/Compound 1b-HSQC/pdata/1/proc2
- FID for Publication Revised/Compound 1b/Compound 1b-HSQC/pdata/1/proc2s
- FID for Publication Revised/Compound 1b/Compound 1b-HSQC/pdata/1/procs
- FID for Publication Revised/Compound 1b/Compound 1b-HSQC/pdata/1/title
- FID for Publication Revised/Compound 1b/Compound 1b-HSQC/pdata/1000/
- FID for Publication Revised/Compound 1b/Compound 1b-HSQC/pdata/1000/auditp.txt
- FID for Publication Revised/Compound 1b/Compound 1b-HSQC/pdata/1000/curdat2
- FID for Publication Revised/Compound 1b/Compound 1b-HSQC/pdata/1000/outd
- FID for Publication Revised/Compound 1b/Compound 1b-HSQC/pdata/1000/proc
- FID for Publication Revised/Compound 1b/Compound 1b-HSQC/pdata/1000/procs
[truncated: 8,939 more entries]
