# Supplementary material for: Metal-Catalyzed Hydrogen Atom Transfer (MHAT) Hydroalkylation with Electron-Deficient Alkynes
Source: Org Lett. 2024 Nov 28;26(49):10553–8. doi: 10.1021/acs.orglett.4c03943 (PMC11650775; doi:10.1021/acs.orglett.4c03943)
Supplement: Supplementary file 2 — ol4c03943_si_002.zip [file ol4c03943_si_002.zip › FID for Publication Revised/Compound 1a/Compound 1a-C13/pdata/1/intrng]

P 0
166.810285   165.887961
142.082535   141.185730
133.260310   132.232265
130.573541   130.004835
129.913697   127.117562
112.929090   111.911982
78.190666   76.050730
63.830854   62.492938
37.356887   36.427272
23.398085   22.173181
