# Supplementary material for: Metal-Catalyzed Hydrogen Atom Transfer (MHAT) Hydroalkylation with Electron-Deficient Alkynes
Source: Org Lett. 2024 Nov 28;26(49):10553–8. doi: 10.1021/acs.orglett.4c03943 (PMC11650775; doi:10.1021/acs.orglett.4c03943)
Supplement: Supplementary file 2 — ol4c03943_si_002.zip [file ol4c03943_si_002.zip › FID for Publication Revised/Compound 1a/Compound 1a-C13/pdata/1/outd]

##TITLE= Parameter file, TopSpin 3.6.2
##JCAMPDX= 5.0
##DATATYPE= Parameter Values
##NPOINTS= 1	$$ modification sequence number
##ORIGIN= Bruker BioSpin GmbH
##OWNER= servei
$$ 2023-03-31 13:40:52.884 +0200  servei@sapho
$$ /opt/topspin3.6.2/prog/curdir/changer/inmrchanger/Mar31-2023-1007-servei/14/14.29/data/nmr/san-1988-2023/2/pdata/1/outd
$$ process /opt/topspin3.6.2/prog/mod/xwish3
##$CURPLOT= <no printer>
##$CURPRIN= <$no printer>
##$DFORMAT= <normdp>
##$LAYOUT= <+/1D_X.xwp>
##$LFORMAT= <normlp>
##$PFORMAT= <normpl>
##END=
