# Supplementary material for: Metal-Catalyzed Hydrogen Atom Transfer (MHAT) Hydroalkylation with Electron-Deficient Alkynes
Source: Org Lett. 2024 Nov 28;26(49):10553–8. doi: 10.1021/acs.orglett.4c03943 (PMC11650775; doi:10.1021/acs.orglett.4c03943)
Supplement: Supplementary file 2 — ol4c03943_si_002.zip [file ol4c03943_si_002.zip › FID for Publication Revised/Compound 1a/Compound 1a-C13/pdata/1/parm.txt]

Current Data Parameters
NAME      san-1988-2023              
EXPNO                 2              
PROCNO                1              

F2 - Acquisition Parameters
Date_          20230401              
Time               6.54 h            
INSTRUM           spect              
PROBHD   Z122623_0019 (              
PULPROG          zgpg30              
TD                65536              
SOLVENT           CDCl3              
NS                 3000              
DS                    4              
SWH           24038.461 Hz           
FIDRES         0.733596 Hz           
AQ            1.3631488 sec          
RG               208.19              
DW               20.800 usec         
DE                18.00 usec         
TE                298.0 K            
D1           1.00000000 sec          
D11          0.03000000 sec          
TD0                   1              
SFO1        100.6253441 MHz          
NUC1                13C              
P0                 3.08 usec         
P1                 9.25 usec         
PLW1        41.02000046 W            
SFO2        400.1416006 MHz          
NUC2                 1H              
CPDPRG[2        waltz16              
PCPD2             90.00 usec         
PLW2         9.20450020 W            
PLW12        0.15556000 W            
PLW13        0.07824400 W            

F2 - Processing parameters
SI                65536              
SF          100.6152838 MHz          
WDW                  EM              
SSB                   0              
LB                 2.00 Hz           
GB                    0              
PC                 1.40              
