# Supplementary material for: Metal-Catalyzed Hydrogen Atom Transfer (MHAT) Hydroalkylation with Electron-Deficient Alkynes
Source: Org Lett. 2024 Nov 28;26(49):10553–8. doi: 10.1021/acs.orglett.4c03943 (PMC11650775; doi:10.1021/acs.orglett.4c03943)
Supplement: Supplementary file 2 — ol4c03943_si_002.zip [file ol4c03943_si_002.zip › FID for Publication Revised/Compound 1a/Compound 1a-C13/pdata/1/peaklist.xml]

<?xml version="1.0" encoding="UTF-8"?>
<PeakList>
  <PeakList1D>
    <PeakList1DHeader creator="servei" date="2023-04-01T06:54:32.088+02:00" expNo="2" name="san-1988-2023" owner="" procNo="1" source="/opt/auto/data/servei/nmr">
      <PeakPickDetails>F1=219.444702ppm, F2=-19.469910ppm, MI=0.00cm, MAXI=10000.00cm, PC=1.400
      </PeakPickDetails>
    </PeakList1DHeader>
    <Peak1D F1="166.563477" intensity="2.040049e+00" type="0"/>
    <Peak1D F1="141.925385" intensity="4.129538e-02" type="0"/>
    <Peak1D F1="141.726532" intensity="2.997971e+00" type="0"/>
    <Peak1D F1="141.513016" intensity="4.298550e-02" type="0"/>
    <Peak1D F1="133.246643" intensity="3.705303e-02" type="0"/>
    <Peak1D F1="133.131897" intensity="7.343075e-02" type="0"/>
    <Peak1D F1="132.857910" intensity="7.969093e+00" type="0"/>
    <Peak1D F1="132.581390" intensity="1.193678e-01" type="0"/>
    <Peak1D F1="130.762024" intensity="2.651613e-02" type="0"/>
    <Peak1D F1="130.398041" intensity="2.329600e+00" type="0"/>
    <Peak1D F1="130.179276" intensity="1.077223e-01" type="0"/>
    <Peak1D F1="129.881897" intensity="4.497503e-02" type="0"/>
    <Peak1D F1="129.744644" intensity="1.328147e-01" type="0"/>
    <Peak1D F1="129.560272" intensity="1.500000e+01" type="0"/>
    <Peak1D F1="129.322647" intensity="1.914836e-01" type="0"/>
    <Peak1D F1="129.159454" intensity="7.280723e-02" type="0"/>
    <Peak1D F1="128.575302" intensity="1.421216e-01" type="0"/>
    <Peak1D F1="128.536606" intensity="1.790490e-01" type="0"/>
    <Peak1D F1="128.335068" intensity="1.483520e+01" type="0"/>
    <Peak1D F1="128.023773" intensity="1.024293e-01" type="0"/>
    <Peak1D F1="127.977219" intensity="8.781955e-02" type="0"/>
    <Peak1D F1="112.762466" intensity="5.532689e-02" type="0"/>
    <Peak1D F1="112.433067" intensity="8.210569e+00" type="0"/>
    <Peak1D F1="112.044838" intensity="4.714724e-02" type="0"/>
    <Peak1D F1="111.939705" intensity="3.016034e-02" type="0"/>
    <Peak1D F1="89.935883" intensity="2.759909e-02" type="0"/>
    <Peak1D F1="77.369919" intensity="6.854165e+00" type="0"/>
    <Peak1D F1="77.256950" intensity="3.136699e-01" type="0"/>
    <Peak1D F1="77.052216" intensity="6.983983e+00" type="0"/>
    <Peak1D F1="76.734512" intensity="6.893150e+00" type="0"/>
    <Peak1D F1="68.917702" intensity="3.198545e-02" type="0"/>
    <Peak1D F1="63.345585" intensity="7.068422e-02" type="0"/>
    <Peak1D F1="63.162395" intensity="7.512884e+00" type="0"/>
    <Peak1D F1="62.967983" intensity="6.566827e-02" type="0"/>
    <Peak1D F1="53.431957" intensity="4.588199e-02" type="0"/>
    <Peak1D F1="37.622669" intensity="3.729641e-02" type="0"/>
    <Peak1D F1="37.002857" intensity="1.046075e-01" type="0"/>
    <Peak1D F1="36.823441" intensity="7.956800e+00" type="0"/>
    <Peak1D F1="36.616711" intensity="1.017191e-01" type="0"/>
    <Peak1D F1="31.597321" intensity="3.173055e-02" type="0"/>
    <Peak1D F1="22.736988" intensity="7.955940e-02" type="0"/>
    <Peak1D F1="22.537024" intensity="7.241221e+00" type="0"/>
    <Peak1D F1="22.320255" intensity="4.240573e-02" type="0"/>
    <Peak1D F1="14.128440" intensity="2.446977e-02" type="0"/>
    <Peak1D F1="-0.001874" intensity="9.299782e-02" type="0"/>
  </PeakList1D>
</PeakList>
