# Supplementary material for: Metal-Catalyzed Hydrogen Atom Transfer (MHAT) Hydroalkylation with Electron-Deficient Alkynes
Source: Org Lett. 2024 Nov 28;26(49):10553–8. doi: 10.1021/acs.orglett.4c03943 (PMC11650775; doi:10.1021/acs.orglett.4c03943)
Supplement: Supplementary file 2 — ol4c03943_si_002.zip [file ol4c03943_si_002.zip › FID for Publication Revised/Compound 1a/Compound 1a-COSY/pdata/1/auditp.txt]

##TITLE= Audit trail, TopSpin 3.6.2
##JCAMPDX= 5.01
##ORIGIN= Bruker BioSpin GmbH
##OWNER= servei
$$ /opt/auto/data/servei/nmr/san-1988-2023/3/pdata/1/auditp.txt
##AUDIT TRAIL=  $$ (NUMBER, WHEN, WHO, WHERE, PROCESS, VERSION, WHAT)
(   1,<2023-04-01 07:17:40.699 +0200>,<servei>,<sapho>,<go4>,<TopSpin 3.6.2>,
      <created by zg
	started at 2023-04-01 06:55:23.724 +0200,
	POWCHK enabled, PULCHK disabled,
       configuration hash MD5:
       43 9D 30 2A 6C 72 7C 7D 33 62 79 7D FC 9E 73 DF
       data hash MD5: 2K * 256
       65 CE B7 A2 78 66 D5 34 98 CC B2 9E 8D DA 71 5B>)
(   2,<2023-04-01 07:17:40.731 +0200>,<servei>,<sapho>,<audit>,<TopSpin 3.6.2>,
      <user comment:
       ICON-NMR User ID: servei
       data hash MD5: 2K * 256
       65 CE B7 A2 78 66 D5 34 98 CC B2 9E 8D DA 71 5B>)
(   3,<2023-04-01 07:17:41.284 +0200>,<servei>,<sapho>,<proc2d>,<TopSpin 3.6.2>,
      <Start of raw data processing
       xfb same F2: SI = 2K WDW = 4 SSB = 0 FT_mod = 6 PKNL = 1 F1: SI = 1K ME_mod = 2 NCOEF = 32 WDW = 4 SSB = 0 FT_mod = 6 FCOR = 0.5 PH_mod = 2
       data hash MD5: 2K * 1K
       44 55 F5 50 F1 F5 64 B6 E2 45 E4 11 47 C2 68 6C>)
(   4,<2023-04-01 07:17:41.430 +0200>,<servei>,<sapho>,<proc2d>,<TopSpin 3.6.2>,
      <abs2 F2: ABSG = 5 ABSF1 = 9.345737 ABSF2 = -0.9812263
       data hash MD5: 2K * 1K
       D9 9F B6 BB D5 50 BB 0A 43 38 39 02 63 40 DD 0E>)
(   5,<2023-04-01 07:17:41.516 +0200>,<servei>,<sapho>,<proc2d>,<TopSpin 3.6.2>,
      <abs1 F1: ABSG = 5 ABSF1 = 9.345737 ABSF2 = -0.9812263
       data hash MD5: 2K * 1K
       20 C9 1F 74 56 67 D1 3A EC 3F 40 80 2B 1D C6 CC>)
(   6,<2023-04-01 07:17:41.553 +0200>,<servei>,<sapho>,<proc2d>,<TopSpin 3.6.2>,
      <sym
       data hash MD5: 2K * 1K
       69 8D EC 5A 5E 2B C8 DE 3C FA F6 FB FE 45 9C AD>)
##END=

$$ hash MD5
$$ FA F2 4F D9 1F 21 3F 95 EF 30 A2 01 93 B1 84 AB
