# Supplementary material for: Metal-Catalyzed Hydrogen Atom Transfer (MHAT) Hydroalkylation with Electron-Deficient Alkynes
Source: Org Lett. 2024 Nov 28;26(49):10553–8. doi: 10.1021/acs.orglett.4c03943 (PMC11650775; doi:10.1021/acs.orglett.4c03943)
Supplement: Supplementary file 2 — ol4c03943_si_002.zip [file ol4c03943_si_002.zip › FID for Publication Revised/Compound 1a/Compound 1a-COSY/shimvalues]

# Sat Apr  1 06:55:41 2023
#$$PROBEIDENTIFIER=Z122623_0019
#$$PROBENAME=CPP BBO 400S1 BB-H&F-D-05 Z
#$$SHIMID=313232
#
# Active Shim Gradients
#
Z           		-4027           
Z2          		-3991           
Z3          		714             
Z4          		-12906          
Z5          		-1027           
Z6          		6860            
X           		-447            
XZ          		-2818           
XZ2         		-5483           
XZ3         		-875            
Y           		-1676           
YZ          		1082            
YZ2         		-18477          
YZ3         		-7926           
XY          		-41             
XYZ         		17689           
(X2-Y2)     		701             
(X2-Y2)Z    		18644           
X3          		6310            
Y3          		-9166           
#
# Lock Parameter
#
FIELD		3739.640
LOCKPHASE		84.513  
LOCKPOWER		-30.000 
LOCKGAIN		125.130 
LOCKDC		-75.000 
LOCKSHIFT		7.240   
LOOPGAIN		-12.000 
LOOPTIME		0.400   
LOOPFILTER		100.000 
#
IEEE64_VERSION_CODE 1
#
# Shim currents 
#
SHIM_SETTING [1 ]  -1953.09131299  
SHIM_SETTING [2 ]  -1975.47042415  
SHIM_SETTING [3 ]  375.74056102    
SHIM_SETTING [4 ]  -6788.66902858  
SHIM_SETTING [5 ]  -540.09378919   
SHIM_SETTING [6 ]  -235.31500000   
SHIM_SETTING [7 ]  -1482.35300000  
SHIM_SETTING [8 ]  -2884.16900000  
SHIM_SETTING [9 ]  368.49000000    
SHIM_SETTING [10]  -21.78000000    
SHIM_SETTING [11]  -881.64800000   
SHIM_SETTING [12]  569.01200000    
SHIM_SETTING [13]  -9718.90800000  
SHIM_SETTING [14]  -4169.15900000  
SHIM_SETTING [15]  3608.52400000   
SHIM_SETTING [16]  9806.96000000   
SHIM_SETTING [17]  -460.12700000   
SHIM_SETTING [18]  9304.41700000   
SHIM_SETTING [19]  3319.14200000   
SHIM_SETTING [20]  -4821.45500000  
