# Supplementary material for: Metal-Catalyzed Hydrogen Atom Transfer (MHAT) Hydroalkylation with Electron-Deficient Alkynes
Source: Org Lett. 2024 Nov 28;26(49):10553–8. doi: 10.1021/acs.orglett.4c03943 (PMC11650775; doi:10.1021/acs.orglett.4c03943)
Supplement: Supplementary file 2 — ol4c03943_si_002.zip [file ol4c03943_si_002.zip › FID for Publication Revised/Compound 1a/Compound 1a-H1/audita.txt]

##TITLE= Audit trail, TopSpin 3.6.2
##JCAMPDX= 5.01
##ORIGIN= Bruker BioSpin GmbH
##OWNER= servei
$$ /opt/auto/data/servei/nmr/san-1988-2023/1/audita.txt
##AUDIT TRAIL=  $$ (NUMBER, WHEN, WHO, WHERE, PROCESS, VERSION, WHAT)
(   1,<2023-04-01 04:51:58.164 +0200>,<servei>,<sapho>,<go4>,<TopSpin 3.6.2>,
      <created by zg
	started at 2023-04-01 04:50:11.119 +0200,
	POWCHK enabled, PULCHK disabled,
       configuration hash MD5:
       43 9D 30 2A 6C 72 7C 7D 33 62 79 7D FC 9E 73 DF
       data hash MD5: 48076
       14 22 7A 52 E3 D9 CE DB 68 EB 3A E3 63 2E 2D 3A>)
(   2,<2023-04-01 04:51:58.201 +0200>,<servei>,<sapho>,<audit>,<TopSpin 3.6.2>,
      <user comment:
       ICON-NMR User ID: servei
       data hash MD5: 48076
       14 22 7A 52 E3 D9 CE DB 68 EB 3A E3 63 2E 2D 3A>)
##END=

$$ hash MD5
$$ 11 7E 43 1D 14 18 24 93 0B 68 A6 89 35 90 78 B0
