# Supplementary material for: Metal-Catalyzed Hydrogen Atom Transfer (MHAT) Hydroalkylation with Electron-Deficient Alkynes
Source: Org Lett. 2024 Nov 28;26(49):10553–8. doi: 10.1021/acs.orglett.4c03943 (PMC11650775; doi:10.1021/acs.orglett.4c03943)
Supplement: Supplementary file 2 — ol4c03943_si_002.zip [file ol4c03943_si_002.zip › FID for Publication Revised/Compound 1a/Compound 1a-H1/pdata/1/auditp.txt]

##TITLE= Audit trail, TopSpin 3.6.2
##JCAMPDX= 5.01
##ORIGIN= Bruker BioSpin GmbH
##OWNER= servei
$$ /opt/auto/data/servei/nmr/san-1988-2023/1/pdata/1/auditp.txt
##AUDIT TRAIL=  $$ (NUMBER, WHEN, WHO, WHERE, PROCESS, VERSION, WHAT)
(   1,<2023-04-01 04:51:58.164 +0200>,<servei>,<sapho>,<go4>,<TopSpin 3.6.2>,
      <created by zg
	started at 2023-04-01 04:50:11.119 +0200,
	POWCHK enabled, PULCHK disabled,
       configuration hash MD5:
       43 9D 30 2A 6C 72 7C 7D 33 62 79 7D FC 9E 73 DF
       data hash MD5: 48076
       14 22 7A 52 E3 D9 CE DB 68 EB 3A E3 63 2E 2D 3A>)
(   2,<2023-04-01 04:51:58.201 +0200>,<servei>,<sapho>,<audit>,<TopSpin 3.6.2>,
      <user comment:
       ICON-NMR User ID: servei
       data hash MD5: 48076
       14 22 7A 52 E3 D9 CE DB 68 EB 3A E3 63 2E 2D 3A>)
(   3,<2023-04-01 04:51:58.639 +0200>,<servei>,<sapho>,<proc1d>,<TopSpin 3.6.2>,
      <Start of raw data processing
       ef LB = 0.1 FT_mod = 6 PKNL = 1 SI = 64K 
       data hash MD5: 64K
       DB 6D 71 5B EF 52 CC D3 2F 7E BE 01 D0 F6 9A 32>)
(   4,<2023-04-01 04:51:58.905 +0200>,<servei>,<sapho>,<proc1d>,<TopSpin 3.6.2>,
      <apk 
       data hash MD5: 64K
       09 1B D9 4A 9F 92 06 12 88 1C F1 27 9F 76 12 25>)
(   5,<2023-04-01 04:51:58.942 +0200>,<servei>,<sapho>,<proc1d>,<TopSpin 3.6.2>,
      <abs ABSG = 5 
       data hash MD5: 64K
       AB C4 5C 4A 9E 5D 0B 71 90 24 67 1B AF 0A 0D F0>)
##END=

$$ hash MD5
$$ 30 E8 88 AA 3E 26 D7 B1 8F 9A D3 DF 85 53 0C 39
