# Supplementary material for: Metal-Catalyzed Hydrogen Atom Transfer (MHAT) Hydroalkylation with Electron-Deficient Alkynes
Source: Org Lett. 2024 Nov 28;26(49):10553–8. doi: 10.1021/acs.orglett.4c03943 (PMC11650775; doi:10.1021/acs.orglett.4c03943)
Supplement: Supplementary file 2 — ol4c03943_si_002.zip [file ol4c03943_si_002.zip › FID for Publication Revised/Compound 1a/Compound 1a-H1/pdata/1/intrng]

P 0
8.478626   7.903566
7.795704   7.333395
7.333090   7.099032
5.438936   5.174323
5.174018   4.615152
4.614847   4.294011
2.689526   2.115994
2.036549   0.932263
0.249647   -0.113967
