# Supplementary material for: Metal-Catalyzed Hydrogen Atom Transfer (MHAT) Hydroalkylation with Electron-Deficient Alkynes
Source: Org Lett. 2024 Nov 28;26(49):10553–8. doi: 10.1021/acs.orglett.4c03943 (PMC11650775; doi:10.1021/acs.orglett.4c03943)
Supplement: Supplementary file 2 — ol4c03943_si_002.zip [file ol4c03943_si_002.zip › FID for Publication Revised/Compound 1a/Compound 1a-H1/pdata/1/parm.txt]

Current Data Parameters
NAME      san-1988-2023              
EXPNO                 1              
PROCNO                1              

F2 - Acquisition Parameters
Date_          20230401              
Time               4.51 h            
INSTRUM           spect              
PROBHD   Z122623_0019 (              
PULPROG            zg30              
TD                48076              
SOLVENT           CDCl3              
NS                   24              
DS                    2              
SWH            8012.820 Hz           
FIDRES         0.333340 Hz           
AQ            2.9999423 sec          
RG                58.36              
DW               62.400 usec         
DE                10.00 usec         
TE                298.0 K            
D1           1.00000000 sec          
TD0                   1              
SFO1        400.1424710 MHz          
NUC1                 1H              
P0                 3.71 usec         
P1                11.12 usec         
PLW1         9.20450020 W            

F2 - Processing parameters
SI                65536              
SF          400.1400113 MHz          
WDW                  EM              
SSB                   0              
LB                 0.10 Hz           
GB                    0              
PC                 1.00              
