# Supplementary material for: Metal-Catalyzed Hydrogen Atom Transfer (MHAT) Hydroalkylation with Electron-Deficient Alkynes
Source: Org Lett. 2024 Nov 28;26(49):10553–8. doi: 10.1021/acs.orglett.4c03943 (PMC11650775; doi:10.1021/acs.orglett.4c03943)
Supplement: Supplementary file 2 — ol4c03943_si_002.zip [file ol4c03943_si_002.zip › FID for Publication Revised/Compound 1a/Compound 1a-H1/pdata/1/peaklist.xml]

<?xml version="1.0" encoding="UTF-8"?>
<PeakList>
  <PeakList1D>
    <PeakList1DHeader creator="servei" date="2023-04-01T04:51:58.954+02:00" expNo="1" name="san-1988-2023" owner="" procNo="1" source="/opt/auto/data/servei/nmr">
      <PeakPickDetails>F1=16.159740ppm, F2=-3.865302ppm, MI=0.00cm, MAXI=10000.00cm, PC=1.000
      </PeakPickDetails>
    </PeakList1DHeader>
    <Peak1D F1="8.251763" intensity="1.745084e-02" type="0"/>
    <Peak1D F1="8.247128" intensity="2.552225e-02" type="0"/>
    <Peak1D F1="8.243940" intensity="1.908288e-02" type="0"/>
    <Peak1D F1="8.242070" intensity="1.243841e-02" type="0"/>
    <Peak1D F1="8.235777" intensity="5.267731e-03" type="0"/>
    <Peak1D F1="8.230556" intensity="2.007175e-02" type="0"/>
    <Peak1D F1="8.228472" intensity="2.353063e-02" type="0"/>
    <Peak1D F1="8.227358" intensity="1.921764e-02" type="0"/>
    <Peak1D F1="8.226285" intensity="1.668564e-02" type="0"/>
    <Peak1D F1="8.224514" intensity="1.535408e-02" type="0"/>
    <Peak1D F1="8.222840" intensity="1.416162e-02" type="0"/>
    <Peak1D F1="8.173832" intensity="3.761622e-03" type="0"/>
    <Peak1D F1="8.170542" intensity="4.173804e-03" type="0"/>
    <Peak1D F1="8.153683" intensity="3.994161e-03" type="0"/>
    <Peak1D F1="8.152885" intensity="4.643931e-03" type="0"/>
    <Peak1D F1="8.152211" intensity="3.715004e-03" type="0"/>
    <Peak1D F1="8.149578" intensity="4.788486e-03" type="0"/>
    <Peak1D F1="8.126174" intensity="3.557268e-03" type="0"/>
    <Peak1D F1="8.122787" intensity="3.979421e-03" type="0"/>
    <Peak1D F1="8.121917" intensity="4.900195e-03" type="0"/>
    <Peak1D F1="8.121271" intensity="4.472009e-03" type="0"/>
    <Peak1D F1="8.120338" intensity="4.976093e-03" type="0"/>
    <Peak1D F1="8.119472" intensity="4.393766e-03" type="0"/>
    <Peak1D F1="8.118570" intensity="5.388020e-03" type="0"/>
    <Peak1D F1="8.117939" intensity="4.790338e-03" type="0"/>
    <Peak1D F1="8.116993" intensity="4.484499e-03" type="0"/>
    <Peak1D F1="8.116137" intensity="3.960933e-03" type="0"/>
    <Peak1D F1="8.115351" intensity="3.665280e-03" type="0"/>
    <Peak1D F1="8.114498" intensity="4.239861e-03" type="0"/>
    <Peak1D F1="8.113669" intensity="4.225419e-03" type="0"/>
    <Peak1D F1="8.112783" intensity="3.816193e-03" type="0"/>
    <Peak1D F1="8.111161" intensity="3.953709e-03" type="0"/>
    <Peak1D F1="8.110282" intensity="4.232127e-03" type="0"/>
    <Peak1D F1="8.109453" intensity="4.019828e-03" type="0"/>
    <Peak1D F1="8.108679" intensity="4.027857e-03" type="0"/>
    <Peak1D F1="8.107808" intensity="4.369716e-03" type="0"/>
    <Peak1D F1="8.106923" intensity="4.622540e-03" type="0"/>
    <Peak1D F1="8.106110" intensity="4.763372e-03" type="0"/>
    <Peak1D F1="8.105342" intensity="4.624734e-03" type="0"/>
    <Peak1D F1="8.104475" intensity="4.810644e-03" type="0"/>
    <Peak1D F1="8.103578" intensity="4.638556e-03" type="0"/>
    <Peak1D F1="8.102727" intensity="4.872929e-03" type="0"/>
    <Peak1D F1="8.101958" intensity="6.329041e-03" type="0"/>
    <Peak1D F1="8.101087" intensity="7.027790e-03" type="0"/>
    <Peak1D F1="8.100289" intensity="7.272838e-03" type="0"/>
    <Peak1D F1="8.099496" intensity="5.937324e-03" type="0"/>
    <Peak1D F1="8.098615" intensity="6.599468e-03" type="0"/>
    <Peak1D F1="8.097664" intensity="9.037959e-03" type="0"/>
    <Peak1D F1="8.097074" intensity="9.509692e-03" type="0"/>
    <Peak1D F1="8.096155" intensity="7.373755e-03" type="0"/>
    <Peak1D F1="8.095280" intensity="7.775250e-03" type="0"/>
    <Peak1D F1="8.092950" intensity="2.332362e-02" type="0"/>
    <Peak1D F1="8.091874" intensity="1.876011e-02" type="0"/>
    <Peak1D F1="8.089642" intensity="2.797680e-02" type="0"/>
    <Peak1D F1="8.088623" intensity="1.580269e-02" type="0"/>
    <Peak1D F1="8.087798" intensity="1.390702e-02" type="0"/>
    <Peak1D F1="8.086956" intensity="1.361069e-02" type="0"/>
    <Peak1D F1="8.086109" intensity="1.255882e-02" type="0"/>
    <Peak1D F1="8.085304" intensity="1.275142e-02" type="0"/>
    <Peak1D F1="8.084455" intensity="8.392210e-03" type="0"/>
    <Peak1D F1="8.083629" intensity="7.772941e-03" type="0"/>
    <Peak1D F1="8.082765" intensity="7.642567e-03" type="0"/>
    <Peak1D F1="8.081888" intensity="7.827093e-03" type="0"/>
    <Peak1D F1="8.081053" intensity="7.645612e-03" type="0"/>
    <Peak1D F1="8.080281" intensity="8.167391e-03" type="0"/>
    <Peak1D F1="8.079405" intensity="8.602194e-03" type="0"/>
    <Peak1D F1="8.078501" intensity="9.896807e-03" type="0"/>
    <Peak1D F1="8.077570" intensity="1.255936e-02" type="0"/>
    <Peak1D F1="8.076962" intensity="1.517931e-02" type="0"/>
    <Peak1D F1="8.076100" intensity="1.229314e-02" type="0"/>
    <Peak1D F1="8.075168" intensity="1.122083e-02" type="0"/>
    <Peak1D F1="8.073484" intensity="2.713270e-02" type="0"/>
    <Peak1D F1="8.072558" intensity="3.371588e-02" type="0"/>
    <Peak1D F1="8.071995" intensity="3.798585e-02" type="0"/>
    <Peak1D F1="8.070250" intensity="2.376628e-02" type="0"/>
    <Peak1D F1="8.068612" intensity="3.968955e-02" type="0"/>
    <Peak1D F1="8.066903" intensity="2.301625e-02" type="0"/>
    <Peak1D F1="8.066060" intensity="2.109775e-02" type="0"/>
    <Peak1D F1="8.065252" intensity="1.877725e-02" type="0"/>
    <Peak1D F1="8.064403" intensity="2.019192e-02" type="0"/>
    <Peak1D F1="8.063529" intensity="2.192263e-02" type="0"/>
    <Peak1D F1="8.062673" intensity="2.198373e-02" type="0"/>
    <Peak1D F1="8.061888" intensity="2.379467e-02" type="0"/>
    <Peak1D F1="8.061036" intensity="2.822319e-02" type="0"/>
    <Peak1D F1="8.060155" intensity="3.271599e-02" type="0"/>
    <Peak1D F1="8.059322" intensity="3.492645e-02" type="0"/>
    <Peak1D F1="8.056924" intensity="7.580688e-02" type="0"/>
    <Peak1D F1="8.056011" intensity="7.204382e-02" type="0"/>
    <Peak1D F1="8.051922" intensity="6.504123e-01" type="0"/>
    <Peak1D F1="8.047582" intensity="4.593763e+00" type="0"/>
    <Peak1D F1="8.046085" intensity="3.458665e+00" type="0"/>
    <Peak1D F1="8.044250" intensity="5.668352e+00" type="0"/>
    <Peak1D F1="8.041400" intensity="1.854140e+00" type="0"/>
    <Peak1D F1="8.040128" intensity="1.612331e+00" type="0"/>
    <Peak1D F1="8.036586" intensity="1.894126e-01" type="0"/>
    <Peak1D F1="8.035704" intensity="1.866600e-01" type="0"/>
    <Peak1D F1="8.034672" intensity="2.116400e-01" type="0"/>
    <Peak1D F1="8.031657" intensity="1.531581e+00" type="0"/>
    <Peak1D F1="8.026593" intensity="6.132928e+00" type="0"/>
    <Peak1D F1="8.023143" intensity="5.679505e+00" type="0"/>
    <Peak1D F1="8.018050" intensity="1.401186e-01" type="0"/>
    <Peak1D F1="8.017134" intensity="1.121911e-01" type="0"/>
    <Peak1D F1="8.015442" intensity="6.724572e-02" type="0"/>
    <Peak1D F1="8.014680" intensity="5.886457e-02" type="0"/>
    <Peak1D F1="8.013704" intensity="5.971046e-02" type="0"/>
    <Peak1D F1="8.012255" intensity="2.766924e-02" type="0"/>
    <Peak1D F1="8.011279" intensity="2.154601e-02" type="0"/>
    <Peak1D F1="8.010382" intensity="1.926586e-02" type="0"/>
    <Peak1D F1="8.009539" intensity="1.720492e-02" type="0"/>
    <Peak1D F1="8.008787" intensity="1.594559e-02" type="0"/>
    <Peak1D F1="8.007930" intensity="1.363950e-02" type="0"/>
    <Peak1D F1="8.007036" intensity="1.156680e-02" type="0"/>
    <Peak1D F1="8.006239" intensity="8.909050e-03" type="0"/>
    <Peak1D F1="8.005441" intensity="8.255012e-03" type="0"/>
    <Peak1D F1="8.004567" intensity="7.135834e-03" type="0"/>
    <Peak1D F1="8.003706" intensity="5.579920e-03" type="0"/>
    <Peak1D F1="7.998744" intensity="3.895664e-03" type="0"/>
    <Peak1D F1="7.996201" intensity="4.387118e-03" type="0"/>
    <Peak1D F1="7.995374" intensity="6.002023e-03" type="0"/>
    <Peak1D F1="7.994508" intensity="5.589288e-03" type="0"/>
    <Peak1D F1="7.993747" intensity="4.766273e-03" type="0"/>
    <Peak1D F1="7.992903" intensity="4.891259e-03" type="0"/>
    <Peak1D F1="7.992026" intensity="4.890954e-03" type="0"/>
    <Peak1D F1="7.991179" intensity="4.225093e-03" type="0"/>
    <Peak1D F1="7.990399" intensity="3.543094e-03" type="0"/>
    <Peak1D F1="7.989556" intensity="4.152229e-03" type="0"/>
    <Peak1D F1="7.988687" intensity="3.783503e-03" type="0"/>
    <Peak1D F1="7.844351" intensity="1.112136e-02" type="0"/>
    <Peak1D F1="7.840748" intensity="1.931935e-02" type="0"/>
    <Peak1D F1="7.839711" intensity="2.737956e-02" type="0"/>
    <Peak1D F1="7.836418" intensity="1.326042e-02" type="0"/>
    <Peak1D F1="7.835057" intensity="1.215130e-02" type="0"/>
    <Peak1D F1="7.833380" intensity="4.573453e-03" type="0"/>
    <Peak1D F1="7.825710" intensity="1.394725e-02" type="0"/>
    <Peak1D F1="7.823350" intensity="1.455414e-02" type="0"/>
    <Peak1D F1="7.821554" intensity="1.605012e-02" type="0"/>
    <Peak1D F1="7.818965" intensity="2.390594e-02" type="0"/>
    <Peak1D F1="7.816654" intensity="1.519666e-02" type="0"/>
    <Peak1D F1="7.815641" intensity="1.306828e-02" type="0"/>
    <Peak1D F1="7.762711" intensity="4.761578e-03" type="0"/>
    <Peak1D F1="7.759525" intensity="9.113241e-03" type="0"/>
    <Peak1D F1="7.756337" intensity="5.210142e-03" type="0"/>
    <Peak1D F1="7.743848" intensity="8.056311e-03" type="0"/>
    <Peak1D F1="7.740802" intensity="1.982184e-02" type="0"/>
    <Peak1D F1="7.738031" intensity="7.954706e-03" type="0"/>
    <Peak1D F1="7.737268" intensity="7.917660e-03" type="0"/>
    <Peak1D F1="7.725502" intensity="6.550920e-03" type="0"/>
    <Peak1D F1="7.722191" intensity="1.193602e-02" type="0"/>
    <Peak1D F1="7.718875" intensity="6.472602e-03" type="0"/>
    <Peak1D F1="7.650044" intensity="1.449325e-02" type="0"/>
    <Peak1D F1="7.646217" intensity="1.327087e-02" type="0"/>
    <Peak1D F1="7.643570" intensity="8.772746e-03" type="0"/>
    <Peak1D F1="7.637826" intensity="4.179628e-03" type="0"/>
    <Peak1D F1="7.637032" intensity="3.973659e-03" type="0"/>
    <Peak1D F1="7.636139" intensity="3.504470e-03" type="0"/>
    <Peak1D F1="7.631479" intensity="2.165516e-02" type="0"/>
    <Peak1D F1="7.628219" intensity="2.768975e-02" type="0"/>
    <Peak1D F1="7.625189" intensity="1.877362e-02" type="0"/>
    <Peak1D F1="7.616783" intensity="3.887617e-03" type="0"/>
    <Peak1D F1="7.614620" intensity="8.155648e-03" type="0"/>
    <Peak1D F1="7.612793" intensity="4.928456e-03" type="0"/>
    <Peak1D F1="7.610092" intensity="2.799631e-02" type="0"/>
    <Peak1D F1="7.606794" intensity="1.670149e-02" type="0"/>
    <Peak1D F1="7.603727" intensity="4.446238e-03" type="0"/>
    <Peak1D F1="7.602768" intensity="3.828194e-03" type="0"/>
    <Peak1D F1="7.601042" intensity="3.489828e-03" type="0"/>
    <Peak1D F1="7.600225" intensity="3.921506e-03" type="0"/>
    <Peak1D F1="7.599341" intensity="4.248585e-03" type="0"/>
    <Peak1D F1="7.597783" intensity="7.548166e-03" type="0"/>
    <Peak1D F1="7.595999" intensity="5.137168e-03" type="0"/>
    <Peak1D F1="7.594444" intensity="9.865813e-03" type="0"/>
    <Peak1D F1="7.592692" intensity="5.323099e-03" type="0"/>
    <Peak1D F1="7.591088" intensity="7.671146e-03" type="0"/>
    <Peak1D F1="7.589286" intensity="5.122688e-03" type="0"/>
    <Peak1D F1="7.588584" intensity="5.560659e-03" type="0"/>
    <Peak1D F1="7.587736" intensity="5.399409e-03" type="0"/>
    <Peak1D F1="7.586878" intensity="5.368519e-03" type="0"/>
    <Peak1D F1="7.585965" intensity="5.714690e-03" type="0"/>
    <Peak1D F1="7.585265" intensity="5.872865e-03" type="0"/>
    <Peak1D F1="7.584396" intensity="5.683025e-03" type="0"/>
    <Peak1D F1="7.583503" intensity="5.958936e-03" type="0"/>
    <Peak1D F1="7.582623" intensity="6.480252e-03" type="0"/>
    <Peak1D F1="7.581847" intensity="7.326700e-03" type="0"/>
    <Peak1D F1="7.580979" intensity="9.762303e-03" type="0"/>
    <Peak1D F1="7.580222" intensity="9.244158e-03" type="0"/>
    <Peak1D F1="7.579300" intensity="9.084456e-03" type="0"/>
    <Peak1D F1="7.577640" intensity="1.454312e-02" type="0"/>
    <Peak1D F1="7.575783" intensity="2.805156e-02" type="0"/>
    <Peak1D F1="7.574379" intensity="1.887762e-02" type="0"/>
    <Peak1D F1="7.573436" intensity="1.917774e-02" type="0"/>
    <Peak1D F1="7.571952" intensity="3.155340e-02" type="0"/>
    <Peak1D F1="7.571012" intensity="2.725696e-02" type="0"/>
    <Peak1D F1="7.569954" intensity="2.858925e-02" type="0"/>
    <Peak1D F1="7.565924" intensity="7.605067e-01" type="0"/>
    <Peak1D F1="7.562561" intensity="1.521146e+00" type="0"/>
    <Peak1D F1="7.559187" intensity="8.167620e-01" type="0"/>
    <Peak1D F1="7.553362" intensity="9.475243e-02" type="0"/>
    <Peak1D F1="7.549028" intensity="9.684689e-01" type="0"/>
    <Peak1D F1="7.545454" intensity="1.682092e+00" type="0"/>
    <Peak1D F1="7.544037" intensity="3.169335e+00" type="0"/>
    <Peak1D F1="7.542342" intensity="1.294153e+00" type="0"/>
    <Peak1D F1="7.539219" intensity="1.123819e+00" type="0"/>
    <Peak1D F1="7.534881" intensity="1.070401e-01" type="0"/>
    <Peak1D F1="7.533029" intensity="7.048742e-02" type="0"/>
    <Peak1D F1="7.528868" intensity="1.523521e+00" type="0"/>
    <Peak1D F1="7.525483" intensity="2.825003e+00" type="0"/>
    <Peak1D F1="7.522085" intensity="1.389237e+00" type="0"/>
    <Peak1D F1="7.517851" intensity="3.508967e-02" type="0"/>
    <Peak1D F1="7.516046" intensity="4.645398e-02" type="0"/>
    <Peak1D F1="7.513455" intensity="1.851824e-02" type="0"/>
    <Peak1D F1="7.512659" intensity="2.366721e-02" type="0"/>
    <Peak1D F1="7.511124" intensity="1.108460e-02" type="0"/>
    <Peak1D F1="7.510203" intensity="9.331826e-03" type="0"/>
    <Peak1D F1="7.509352" intensity="8.191842e-03" type="0"/>
    <Peak1D F1="7.508593" intensity="7.831127e-03" type="0"/>
    <Peak1D F1="7.507729" intensity="7.357441e-03" type="0"/>
    <Peak1D F1="7.506859" intensity="6.686248e-03" type="0"/>
    <Peak1D F1="7.505978" intensity="6.345872e-03" type="0"/>
    <Peak1D F1="7.505267" intensity="6.680799e-03" type="0"/>
    <Peak1D F1="7.504391" intensity="5.756815e-03" type="0"/>
    <Peak1D F1="7.503584" intensity="3.980157e-03" type="0"/>
    <Peak1D F1="7.501865" intensity="4.300131e-03" type="0"/>
    <Peak1D F1="7.501052" intensity="4.156911e-03" type="0"/>
    <Peak1D F1="7.498503" intensity="4.155339e-03" type="0"/>
    <Peak1D F1="7.497673" intensity="4.786414e-03" type="0"/>
    <Peak1D F1="7.496888" intensity="4.228878e-03" type="0"/>
    <Peak1D F1="7.496043" intensity="4.585795e-03" type="0"/>
    <Peak1D F1="7.495177" intensity="5.398247e-03" type="0"/>
    <Peak1D F1="7.494314" intensity="5.653482e-03" type="0"/>
    <Peak1D F1="7.493536" intensity="5.506880e-03" type="0"/>
    <Peak1D F1="7.492685" intensity="6.446862e-03" type="0"/>
    <Peak1D F1="7.491861" intensity="6.796091e-03" type="0"/>
    <Peak1D F1="7.490985" intensity="6.626079e-03" type="0"/>
    <Peak1D F1="7.490282" intensity="5.655005e-03" type="0"/>
    <Peak1D F1="7.489388" intensity="5.407953e-03" type="0"/>
    <Peak1D F1="7.488475" intensity="5.197267e-03" type="0"/>
    <Peak1D F1="7.487680" intensity="5.156945e-03" type="0"/>
    <Peak1D F1="7.486909" intensity="5.544302e-03" type="0"/>
    <Peak1D F1="7.486030" intensity="5.035176e-03" type="0"/>
    <Peak1D F1="7.485148" intensity="5.177483e-03" type="0"/>
    <Peak1D F1="7.484364" intensity="4.959051e-03" type="0"/>
    <Peak1D F1="7.483524" intensity="5.321577e-03" type="0"/>
    <Peak1D F1="7.482667" intensity="5.698734e-03" type="0"/>
    <Peak1D F1="7.481778" intensity="5.926367e-03" type="0"/>
    <Peak1D F1="7.481043" intensity="5.918382e-03" type="0"/>
    <Peak1D F1="7.480207" intensity="6.330470e-03" type="0"/>
    <Peak1D F1="7.479314" intensity="6.060201e-03" type="0"/>
    <Peak1D F1="7.478450" intensity="6.145404e-03" type="0"/>
    <Peak1D F1="7.476745" intensity="9.340246e-03" type="0"/>
    <Peak1D F1="7.476010" intensity="1.102048e-02" type="0"/>
    <Peak1D F1="7.475056" intensity="9.864520e-03" type="0"/>
    <Peak1D F1="7.471898" intensity="3.051023e-02" type="0"/>
    <Peak1D F1="7.468317" intensity="1.797629e-02" type="0"/>
    <Peak1D F1="7.467812" intensity="1.782177e-02" type="0"/>
    <Peak1D F1="7.466833" intensity="1.429090e-02" type="0"/>
    <Peak1D F1="7.465971" intensity="1.353546e-02" type="0"/>
    <Peak1D F1="7.465195" intensity="1.354872e-02" type="0"/>
    <Peak1D F1="7.464304" intensity="1.363245e-02" type="0"/>
    <Peak1D F1="7.463387" intensity="1.518186e-02" type="0"/>
    <Peak1D F1="7.462531" intensity="1.641002e-02" type="0"/>
    <Peak1D F1="7.461784" intensity="1.891789e-02" type="0"/>
    <Peak1D F1="7.460086" intensity="2.776827e-02" type="0"/>
    <Peak1D F1="7.455101" intensity="9.877481e-02" type="0"/>
    <Peak1D F1="7.450634" intensity="8.209500e-01" type="0"/>
    <Peak1D F1="7.447453" intensity="3.425509e+00" type="0"/>
    <Peak1D F1="7.446332" intensity="4.110235e+00" type="0"/>
    <Peak1D F1="7.442551" intensity="1.766401e+00" type="0"/>
    <Peak1D F1="7.436545" intensity="1.775505e-01" type="0"/>
    <Peak1D F1="7.429538" intensity="2.999543e+00" type="0"/>
    <Peak1D F1="7.426766" intensity="5.599985e+00" type="0"/>
    <Peak1D F1="7.423371" intensity="1.487523e+00" type="0"/>
    <Peak1D F1="7.418374" intensity="1.518007e-01" type="0"/>
    <Peak1D F1="7.418002" intensity="1.510592e-01" type="0"/>
    <Peak1D F1="7.417053" intensity="1.365045e-01" type="0"/>
    <Peak1D F1="7.415979" intensity="1.272761e-01" type="0"/>
    <Peak1D F1="7.412476" intensity="1.181190e+00" type="0"/>
    <Peak1D F1="7.408338" intensity="2.935626e+00" type="0"/>
    <Peak1D F1="7.406581" intensity="1.911099e+00" type="0"/>
    <Peak1D F1="7.404405" intensity="6.644494e-01" type="0"/>
    <Peak1D F1="7.400351" intensity="4.003686e-02" type="0"/>
    <Peak1D F1="7.399539" intensity="5.086107e-02" type="0"/>
    <Peak1D F1="7.398930" intensity="4.901628e-02" type="0"/>
    <Peak1D F1="7.397136" intensity="3.002145e-02" type="0"/>
    <Peak1D F1="7.394721" intensity="1.653813e-02" type="0"/>
    <Peak1D F1="7.393826" intensity="1.222026e-02" type="0"/>
    <Peak1D F1="7.393004" intensity="1.032624e-02" type="0"/>
    <Peak1D F1="7.392213" intensity="9.413507e-03" type="0"/>
    <Peak1D F1="7.391323" intensity="7.959483e-03" type="0"/>
    <Peak1D F1="7.390429" intensity="6.877781e-03" type="0"/>
    <Peak1D F1="7.389648" intensity="5.949672e-03" type="0"/>
    <Peak1D F1="7.388812" intensity="5.945623e-03" type="0"/>
    <Peak1D F1="7.387981" intensity="5.173400e-03" type="0"/>
    <Peak1D F1="7.387091" intensity="4.358108e-03" type="0"/>
    <Peak1D F1="7.360414" intensity="8.584719e-03" type="0"/>
    <Peak1D F1="7.356989" intensity="1.585610e-02" type="0"/>
    <Peak1D F1="7.353590" intensity="8.329186e-03" type="0"/>
    <Peak1D F1="7.343759" intensity="5.626195e-03" type="0"/>
    <Peak1D F1="7.338541" intensity="1.525819e-02" type="0"/>
    <Peak1D F1="7.332883" intensity="4.434450e-03" type="0"/>
    <Peak1D F1="7.323524" intensity="3.664060e-03" type="0"/>
    <Peak1D F1="7.320119" intensity="6.657109e-03" type="0"/>
    <Peak1D F1="7.261783" intensity="3.962451e-03" type="0"/>
    <Peak1D F1="7.260855" intensity="4.417021e-03" type="0"/>
    <Peak1D F1="7.260155" intensity="7.353483e-03" type="0"/>
    <Peak1D F1="7.259213" intensity="1.208551e-02" type="0"/>
    <Peak1D F1="7.255874" intensity="8.795735e-01" type="0"/>
    <Peak1D F1="7.253280" intensity="1.626577e-02" type="0"/>
    <Peak1D F1="7.252290" intensity="1.087744e-02" type="0"/>
    <Peak1D F1="7.251420" intensity="7.550866e-03" type="0"/>
    <Peak1D F1="7.250536" intensity="5.449828e-03" type="0"/>
    <Peak1D F1="7.249721" intensity="4.673776e-03" type="0"/>
    <Peak1D F1="7.248933" intensity="4.612726e-03" type="0"/>
    <Peak1D F1="7.248000" intensity="3.787026e-03" type="0"/>
    <Peak1D F1="7.245814" intensity="1.233643e-02" type="0"/>
    <Peak1D F1="7.242596" intensity="2.199928e-02" type="0"/>
    <Peak1D F1="7.236504" intensity="3.847939e-03" type="0"/>
    <Peak1D F1="7.227239" intensity="2.454439e-02" type="0"/>
    <Peak1D F1="7.224580" intensity="2.876465e-02" type="0"/>
    <Peak1D F1="7.221374" intensity="2.039598e-02" type="0"/>
    <Peak1D F1="7.218167" intensity="4.184057e-03" type="0"/>
    <Peak1D F1="7.208623" intensity="1.217982e-02" type="0"/>
    <Peak1D F1="7.206199" intensity="1.110612e-02" type="0"/>
    <Peak1D F1="7.202795" intensity="1.725743e-02" type="0"/>
    <Peak1D F1="6.991789" intensity="4.605480e-03" type="0"/>
    <Peak1D F1="5.551223" intensity="1.233104e-01" type="0"/>
    <Peak1D F1="5.286956" intensity="4.021146e-03" type="0"/>
    <Peak1D F1="5.282769" intensity="5.632965e-01" type="0"/>
    <Peak1D F1="5.279250" intensity="6.135029e-03" type="0"/>
    <Peak1D F1="5.278391" intensity="4.463529e-03" type="0"/>
    <Peak1D F1="5.034505" intensity="1.635800e-02" type="0"/>
    <Peak1D F1="5.030845" intensity="1.279261e-02" type="0"/>
    <Peak1D F1="5.009372" intensity="1.480900e-02" type="0"/>
    <Peak1D F1="5.007039" intensity="1.765671e-02" type="0"/>
    <Peak1D F1="5.004534" intensity="1.610446e-02" type="0"/>
    <Peak1D F1="5.002175" intensity="1.170294e-02" type="0"/>
    <Peak1D F1="4.850675" intensity="5.886859e-01" type="0"/>
    <Peak1D F1="4.847085" intensity="1.917758e+00" type="0"/>
    <Peak1D F1="4.845242" intensity="1.979342e+00" type="0"/>
    <Peak1D F1="4.843440" intensity="2.787172e+00" type="0"/>
    <Peak1D F1="4.842275" intensity="2.935912e+00" type="0"/>
    <Peak1D F1="4.840433" intensity="2.255574e+00" type="0"/>
    <Peak1D F1="4.838626" intensity="2.312384e+00" type="0"/>
    <Peak1D F1="4.835020" intensity="7.789233e-01" type="0"/>
    <Peak1D F1="4.823025" intensity="4.242750e-01" type="0"/>
    <Peak1D F1="4.817944" intensity="2.671677e+00" type="0"/>
    <Peak1D F1="4.815669" intensity="3.262871e+00" type="0"/>
    <Peak1D F1="4.813069" intensity="2.906531e+00" type="0"/>
    <Peak1D F1="4.810758" intensity="2.066506e+00" type="0"/>
    <Peak1D F1="4.805698" intensity="3.055241e-01" type="0"/>
    <Peak1D F1="4.798901" intensity="4.644264e-02" type="0"/>
    <Peak1D F1="4.793789" intensity="2.130913e-02" type="0"/>
    <Peak1D F1="4.781169" intensity="4.794024e-03" type="0"/>
    <Peak1D F1="4.754537" intensity="1.255171e-02" type="0"/>
    <Peak1D F1="4.752358" intensity="1.499782e-02" type="0"/>
    <Peak1D F1="4.749538" intensity="1.420118e-02" type="0"/>
    <Peak1D F1="4.747306" intensity="1.113011e-02" type="0"/>
    <Peak1D F1="4.650340" intensity="1.056739e-02" type="0"/>
    <Peak1D F1="4.645666" intensity="1.586705e-02" type="0"/>
    <Peak1D F1="4.641994" intensity="1.286880e-02" type="0"/>
    <Peak1D F1="4.635940" intensity="3.630252e-02" type="0"/>
    <Peak1D F1="4.621747" intensity="1.890592e-02" type="0"/>
    <Peak1D F1="4.618989" intensity="8.968930e-02" type="0"/>
    <Peak1D F1="4.615033" intensity="1.346875e-02" type="0"/>
    <Peak1D F1="4.602041" intensity="3.677137e-02" type="0"/>
    <Peak1D F1="4.488214" intensity="3.806257e-03" type="0"/>
    <Peak1D F1="4.487320" intensity="3.776486e-03" type="0"/>
    <Peak1D F1="4.485793" intensity="5.658612e-03" type="0"/>
    <Peak1D F1="4.483214" intensity="5.319511e-03" type="0"/>
    <Peak1D F1="4.481493" intensity="4.741010e-03" type="0"/>
    <Peak1D F1="4.479051" intensity="1.211200e-02" type="0"/>
    <Peak1D F1="4.476621" intensity="1.051474e-02" type="0"/>
    <Peak1D F1="4.472237" intensity="1.061300e-02" type="0"/>
    <Peak1D F1="4.471561" intensity="1.103230e-02" type="0"/>
    <Peak1D F1="4.470729" intensity="1.110839e-02" type="0"/>
    <Peak1D F1="4.468918" intensity="1.447428e-02" type="0"/>
    <Peak1D F1="4.468340" intensity="1.425697e-02" type="0"/>
    <Peak1D F1="4.453339" intensity="7.188423e+00" type="0"/>
    <Peak1D F1="4.446403" intensity="1.196508e-01" type="0"/>
    <Peak1D F1="4.445546" intensity="1.180230e-01" type="0"/>
    <Peak1D F1="4.436379" intensity="1.500000e+01" type="0"/>
    <Peak1D F1="4.427763" intensity="1.059006e-01" type="0"/>
    <Peak1D F1="4.426727" intensity="1.048128e-01" type="0"/>
    <Peak1D F1="4.419430" intensity="7.454745e+00" type="0"/>
    <Peak1D F1="4.409910" intensity="2.463029e-02" type="0"/>
    <Peak1D F1="4.409064" intensity="2.669691e-02" type="0"/>
    <Peak1D F1="4.408472" intensity="2.579083e-02" type="0"/>
    <Peak1D F1="4.407630" intensity="2.258147e-02" type="0"/>
    <Peak1D F1="4.406666" intensity="2.042045e-02" type="0"/>
    <Peak1D F1="4.405930" intensity="1.927352e-02" type="0"/>
    <Peak1D F1="4.405092" intensity="1.830144e-02" type="0"/>
    <Peak1D F1="4.404268" intensity="1.654624e-02" type="0"/>
    <Peak1D F1="4.403296" intensity="1.500957e-02" type="0"/>
    <Peak1D F1="4.402653" intensity="1.409425e-02" type="0"/>
    <Peak1D F1="4.401808" intensity="1.232436e-02" type="0"/>
    <Peak1D F1="4.400866" intensity="1.072264e-02" type="0"/>
    <Peak1D F1="4.399953" intensity="1.017807e-02" type="0"/>
    <Peak1D F1="4.399228" intensity="9.947422e-03" type="0"/>
    <Peak1D F1="4.398382" intensity="9.395131e-03" type="0"/>
    <Peak1D F1="4.395944" intensity="4.786058e-03" type="0"/>
    <Peak1D F1="4.391619" intensity="6.784730e-03" type="0"/>
    <Peak1D F1="4.390006" intensity="5.452649e-03" type="0"/>
    <Peak1D F1="4.389149" intensity="5.422652e-03" type="0"/>
    <Peak1D F1="4.388266" intensity="5.827712e-03" type="0"/>
    <Peak1D F1="4.387351" intensity="6.052681e-03" type="0"/>
    <Peak1D F1="4.386553" intensity="6.807804e-03" type="0"/>
    <Peak1D F1="4.383340" intensity="4.041285e-03" type="0"/>
    <Peak1D F1="4.382463" intensity="3.928033e-03" type="0"/>
    <Peak1D F1="4.380813" intensity="3.656845e-03" type="0"/>
    <Peak1D F1="4.380016" intensity="3.569427e-03" type="0"/>
    <Peak1D F1="4.376678" intensity="3.521480e-03" type="0"/>
    <Peak1D F1="4.371631" intensity="4.544823e-03" type="0"/>
    <Peak1D F1="4.369075" intensity="3.793154e-03" type="0"/>
    <Peak1D F1="4.354881" intensity="6.208526e-03" type="0"/>
    <Peak1D F1="4.265617" intensity="3.502520e-02" type="0"/>
    <Peak1D F1="4.248644" intensity="7.482699e-02" type="0"/>
    <Peak1D F1="4.231700" intensity="3.594377e-02" type="0"/>
    <Peak1D F1="4.205139" intensity="3.657018e-03" type="0"/>
    <Peak1D F1="4.181849" intensity="3.811312e-03" type="0"/>
    <Peak1D F1="4.125117" intensity="6.711173e-03" type="0"/>
    <Peak1D F1="4.107290" intensity="6.688562e-03" type="0"/>
    <Peak1D F1="3.913879" intensity="4.928479e-03" type="0"/>
    <Peak1D F1="3.862460" intensity="2.594740e-02" type="0"/>
    <Peak1D F1="3.845281" intensity="5.513888e-02" type="0"/>
    <Peak1D F1="3.828146" intensity="2.689443e-02" type="0"/>
    <Peak1D F1="2.656144" intensity="1.206082e-02" type="0"/>
    <Peak1D F1="2.639384" intensity="2.390992e-02" type="0"/>
    <Peak1D F1="2.622473" intensity="1.174722e-02" type="0"/>
    <Peak1D F1="2.524086" intensity="8.937996e-03" type="0"/>
    <Peak1D F1="2.522500" intensity="9.261658e-03" type="0"/>
    <Peak1D F1="2.521647" intensity="9.017919e-03" type="0"/>
    <Peak1D F1="2.499505" intensity="2.260074e+00" type="0"/>
    <Peak1D F1="2.482620" intensity="4.405873e+00" type="0"/>
    <Peak1D F1="2.472794" intensity="2.180312e-01" type="0"/>
    <Peak1D F1="2.465669" intensity="2.166488e+00" type="0"/>
    <Peak1D F1="2.435111" intensity="6.669008e-03" type="0"/>
    <Peak1D F1="2.434196" intensity="6.692065e-03" type="0"/>
    <Peak1D F1="2.432425" intensity="6.170953e-03" type="0"/>
    <Peak1D F1="2.422612" intensity="3.564663e-03" type="0"/>
    <Peak1D F1="2.375418" intensity="1.121252e-02" type="0"/>
    <Peak1D F1="2.358349" intensity="1.941482e-02" type="0"/>
    <Peak1D F1="2.339888" intensity="2.118200e-02" type="0"/>
    <Peak1D F1="2.322130" intensity="2.484979e-02" type="0"/>
    <Peak1D F1="2.304916" intensity="1.245775e-02" type="0"/>
    <Peak1D F1="2.158948" intensity="3.806921e-02" type="0"/>
    <Peak1D F1="2.157099" intensity="5.584036e-03" type="0"/>
    <Peak1D F1="2.037029" intensity="3.409190e-02" type="0"/>
    <Peak1D F1="1.970251" intensity="5.196746e-02" type="0"/>
    <Peak1D F1="1.967877" intensity="7.053425e-02" type="0"/>
    <Peak1D F1="1.964714" intensity="5.115199e-02" type="0"/>
    <Peak1D F1="1.925498" intensity="5.832024e-03" type="0"/>
    <Peak1D F1="1.923674" intensity="6.811336e-03" type="0"/>
    <Peak1D F1="1.922150" intensity="6.928464e-03" type="0"/>
    <Peak1D F1="1.920301" intensity="5.760218e-03" type="0"/>
    <Peak1D F1="1.881393" intensity="5.356742e-03" type="0"/>
    <Peak1D F1="1.878257" intensity="5.961593e-03" type="0"/>
    <Peak1D F1="1.859586" intensity="5.871765e-03" type="0"/>
    <Peak1D F1="1.857906" intensity="4.810033e-03" type="0"/>
    <Peak1D F1="1.850359" intensity="5.222906e-03" type="0"/>
    <Peak1D F1="1.847837" intensity="5.963055e-03" type="0"/>
    <Peak1D F1="1.846931" intensity="6.135897e-03" type="0"/>
    <Peak1D F1="1.835262" intensity="3.630386e-02" type="0"/>
    <Peak1D F1="1.832902" intensity="3.302774e-02" type="0"/>
    <Peak1D F1="1.814807" intensity="9.920157e+00" type="0"/>
    <Peak1D F1="1.812439" intensity="1.259655e+01" type="0"/>
    <Peak1D F1="1.809176" intensity="9.023015e+00" type="0"/>
    <Peak1D F1="1.784783" intensity="1.743856e-02" type="0"/>
    <Peak1D F1="1.781495" intensity="1.977820e-02" type="0"/>
    <Peak1D F1="1.771821" intensity="1.993589e-02" type="0"/>
    <Peak1D F1="1.762330" intensity="1.649477e-02" type="0"/>
    <Peak1D F1="1.758725" intensity="1.565884e-02" type="0"/>
    <Peak1D F1="1.753108" intensity="4.869236e-02" type="0"/>
    <Peak1D F1="1.750900" intensity="5.920751e-02" type="0"/>
    <Peak1D F1="1.747687" intensity="4.380610e-02" type="0"/>
    <Peak1D F1="1.723770" intensity="5.174807e-03" type="0"/>
    <Peak1D F1="1.710864" intensity="3.735980e-03" type="0"/>
    <Peak1D F1="1.698085" intensity="4.586294e-03" type="0"/>
    <Peak1D F1="1.690495" intensity="6.786068e-03" type="0"/>
    <Peak1D F1="1.674526" intensity="1.500690e+00" type="0"/>
    <Peak1D F1="1.655705" intensity="5.740186e-02" type="0"/>
    <Peak1D F1="1.653381" intensity="7.372270e-02" type="0"/>
    <Peak1D F1="1.650249" intensity="5.334177e-02" type="0"/>
    <Peak1D F1="1.640634" intensity="3.841451e-03" type="0"/>
    <Peak1D F1="1.427423" intensity="3.778031e-03" type="0"/>
    <Peak1D F1="1.377159" intensity="3.642825e-03" type="0"/>
    <Peak1D F1="1.305147" intensity="4.835942e-03" type="0"/>
    <Peak1D F1="1.299220" intensity="7.220244e-03" type="0"/>
    <Peak1D F1="1.281711" intensity="8.594560e-03" type="0"/>
    <Peak1D F1="1.270302" intensity="2.320463e-02" type="0"/>
    <Peak1D F1="1.262372" intensity="2.588793e-02" type="0"/>
    <Peak1D F1="1.256252" intensity="1.910055e-02" type="0"/>
    <Peak1D F1="1.252526" intensity="2.606192e-02" type="0"/>
    <Peak1D F1="1.234626" intensity="1.089326e-02" type="0"/>
    <Peak1D F1="0.983784" intensity="1.933637e-02" type="0"/>
    <Peak1D F1="0.967272" intensity="1.843522e-02" type="0"/>
    <Peak1D F1="0.899124" intensity="1.662509e-02" type="0"/>
    <Peak1D F1="0.882225" intensity="5.905317e-02" type="0"/>
    <Peak1D F1="0.864683" intensity="1.983832e-02" type="0"/>
    <Peak1D F1="0.010813" intensity="3.859257e-03" type="0"/>
    <Peak1D F1="0.009917" intensity="4.992234e-03" type="0"/>
    <Peak1D F1="0.008064" intensity="2.947792e-02" type="0"/>
    <Peak1D F1="0.006685" intensity="7.295484e-03" type="0"/>
    <Peak1D F1="0.005820" intensity="6.958235e-03" type="0"/>
    <Peak1D F1="0.004984" intensity="8.877347e-03" type="0"/>
    <Peak1D F1="0.004095" intensity="1.271774e-02" type="0"/>
    <Peak1D F1="-0.000148" intensity="1.133805e+00" type="0"/>
    <Peak1D F1="-0.002887" intensity="3.313712e-02" type="0"/>
    <Peak1D F1="-0.003716" intensity="1.954715e-02" type="0"/>
    <Peak1D F1="-0.004618" intensity="1.002729e-02" type="0"/>
    <Peak1D F1="-0.005431" intensity="6.791524e-03" type="0"/>
    <Peak1D F1="-0.006286" intensity="6.272811e-03" type="0"/>
    <Peak1D F1="-0.007238" intensity="7.055855e-03" type="0"/>
    <Peak1D F1="-0.008547" intensity="2.696922e-02" type="0"/>
  </PeakList1D>
</PeakList>
