# Supplementary material for: Metal-Catalyzed Hydrogen Atom Transfer (MHAT) Hydroalkylation with Electron-Deficient Alkynes
Source: Org Lett. 2024 Nov 28;26(49):10553–8. doi: 10.1021/acs.orglett.4c03943 (PMC11650775; doi:10.1021/acs.orglett.4c03943)
Supplement: Supplementary file 2 — ol4c03943_si_002.zip [file ol4c03943_si_002.zip › FID for Publication Revised/Compound 1a/Compound 1a-H1/pdata/1/peakrng]

P    #regions in PPM
# 2023-04-01 04:51:58 +0200  servei@sapho
# low field   high field   mi   maxi
  16.159740447998  -3.86530150457053  0.000  10000.000  # for region 1
