# Supplementary material for: Metal-Catalyzed Hydrogen Atom Transfer (MHAT) Hydroalkylation with Electron-Deficient Alkynes
Source: Org Lett. 2024 Nov 28;26(49):10553–8. doi: 10.1021/acs.orglett.4c03943 (PMC11650775; doi:10.1021/acs.orglett.4c03943)
Supplement: Supplementary file 2 — ol4c03943_si_002.zip [file ol4c03943_si_002.zip › FID for Publication Revised/Compound 1a/Compound 1a-HSQC/format.temp]

EDIT_PAR COMMAND FILE

DI_MODE         LONG
ED_ENTRY        ACQU
ORDER           FILE


HEADER		"F2 - Acquisition Parameters"
T_NAME		Date_
		TYPE	R64
		CLASS	ACQU
		SUBRANGE 0.0 50000000
		REL	"Date_=itodate(DATE)"
		INV_REL	"DATE=datetoi(Date_,DATE)"
		FORMAT	"%14.0f"
		TEXT	" "
END
T_NAME		Time
		TYPE	R32
		CLASS	ACQU
		SUBRANGE 0.0 1000000
		REL	"Time=itotime(DATE)"
		INV_REL	"DATE=timetoi(Time,DATE)"
		FORMAT	"%14.2f h"
		TEXT	" "
END
NAME		INSTRUM
		TEXT	" "
END
NAME		PROBHD
		FORMAT	"%14.14s"
		TEXT	" "
END
NAME		PULPROG
		TEXT	" "
END
NAME		TD
		TEXT	" "
END
NAME		SOLVENT
		TEXT	" "
END
NAME		NS
		TEXT	" "
END
NAME		DS
		TEXT	" "
END
T_NAME		SWH
		TYPE	R32
		CLASS	ACQU
		SUBRANGE 0.0 1e8
		REL	"SWH=SW*SFO1"
		INV_REL "SW=SWH/SFO1"
		UNIT	"Hz"
		FORMAT	"%14.3f Hz"
		TEXT	" "
END
T_NAME          FIDRES
                TYPE    R32
                CLASS   ACQU
                SUBRANGE 0.0 100000
                REL     "FIDRES=2*SW*SFO1/TD"
                INV_REL "TD = nextpow(2*SW*SFO1/FIDRES)"
		UNIT	"Hz"
		FORMAT	"%14.6f Hz"
		TEXT	" "
END
T_NAME          AQ
		TYPE	R32
		CLASS	ACQU
		SUBRANGE 0.0 1000
		REL	"AQ=aqcalc(SW,SFO1,TD,DIGTYP)"
		INV_REL	"TD=tdcalc(SW,SFO1,1.0e6*AQ,DIGTYP)"
		UNIT	"sec"
		FORMAT	"%14.7f sec"
		TEXT	" "
END
NAME		RG
		TEXT	" "
END
T_NAME          DW
		TYPE	R32
		CLASS	ACQU
		SUBRANGE 0.0 1000000
		REL	"DW=1/(2*SW*SFO1)"
		INV_REL	"SW=1000000/(2*(0.005+DW)*SFO1)"
		UNIT	"usec"
		FORMAT	"%14.3lf usec"
		TEXT	" "
END
NAME		DE
		FORMAT	"%14.2f usec"
		TEXT	" "
END
NAME		TE
		FORMAT	"%14.1f K"
		TEXT	" "
END
T_NAME		CNST2
		TYPE	R32
		CLASS	ACQU
		SUBRANGE -1e38 1e38
		REL	"CNST2=CNST[2]"
		INV_REL	"CNST[2]=CNST2"
		FORMAT	"%14.7f"
		TEXT	" "
END
T_NAME		D0
		TYPE	R32
		CLASS	ACQU
		SUBRANGE 0.0 1e38
		REL	"D0=D[0]"
		INV_REL	"D[0]=D0"
		UNIT	"sec"
		FORMAT	"%14.8f sec"
		TEXT	" "
END
T_NAME		D1
		TYPE	R32
		CLASS	ACQU
		SUBRANGE 0.0 1e38
		REL	"D1=D[1]"
		INV_REL	"D[1]=D1"
		UNIT	"sec"
		FORMAT	"%14.8f sec"
		TEXT	" "
END
T_NAME		D4
		TYPE	R32
		CLASS	ACQU
		SUBRANGE 0.0 1e38
		REL	"D4=D[4]"
		INV_REL	"D[4]=D4"
		UNIT	"sec"
		FORMAT	"%14.8f sec"
		TEXT	" "
END
T_NAME		D11
		TYPE	R32
		CLASS	ACQU
		SUBRANGE 0.0 1e38
		REL	"D11=D[11]"
		INV_REL	"D[11]=D11"
		UNIT	"sec"
		FORMAT	"%14.8f sec"
		TEXT	" "
END
T_NAME		D13
		TYPE	R32
		CLASS	ACQU
		SUBRANGE 0.0 1e38
		REL	"D13=D[13]"
		INV_REL	"D[13]=D13"
		UNIT	"sec"
		FORMAT	"%14.8f sec"
		TEXT	" "
END
T_NAME		D16
		TYPE	R32
		CLASS	ACQU
		SUBRANGE 0.0 1e38
		REL	"D16=D[16]"
		INV_REL	"D[16]=D16"
		UNIT	"sec"
		FORMAT	"%14.8f sec"
		TEXT	" "
END
T_NAME		D21
		TYPE	R32
		CLASS	ACQU
		SUBRANGE 0.0 1e38
		REL	"D21=D[21]"
		INV_REL	"D[21]=D21"
		UNIT	"sec"
		FORMAT	"%14.8f sec"
		TEXT	" "
END
T_NAME		IN0
		TYPE	R32
		CLASS	ACQU
		SUBRANGE 0.0 1e38
		REL	"IN0=IN[0]"
		INV_REL	"IN[0]=IN0"
		UNIT	"sec"
		FORMAT	"%14.8f sec"
		TEXT	" "
END
NAME		TDav
		TEXT	" "
END
NAME		ZGOPTNS
		TEXT	" "
END
NAME		SFO1
		FORMAT	"%14.7f MHz"
		TEXT	" "
END
NAME		NUC1
		NONEDIT
		TEXT	" "
END
T_NAME		P1
		TYPE	R32
		CLASS	ACQU
		SUBRANGE 0.0 1.0e10
		REL	"P1=P[1]"
		INV_REL	"P[1]=P1"
		UNIT	"usec"
		FORMAT	"%14.2f usec"
		TEXT	" "
END
T_NAME		P2
		TYPE	R32
		CLASS	ACQU
		SUBRANGE 0.0 1.0e10
		REL	"P2=P[2]"
		INV_REL	"P[2]=P2"
		UNIT	"usec"
		FORMAT	"%14.2f usec"
		TEXT	" "
END
T_NAME		P28
		TYPE	R32
		CLASS	ACQU
		SUBRANGE 0.0 1.0e10
		REL	"P28=P[28]"
		INV_REL	"P[28]=P28"
		UNIT	"usec"
		FORMAT	"%14.2f usec"
		TEXT	" "
END
T_NAME		PLW1
		TYPE	R32
		CLASS	ACQU
		REL	"PLW1=PLW[1]"
		INV_REL	"PLW[1]=PLW1"
		UNIT	"W"
		FORMAT	"%14.8f W"
		TEXT	"power PLW1 "
END
NAME		SFO2
		FORMAT	"%14.7f MHz"
		TEXT	" "
END
NAME		NUC2
		NONEDIT
		TEXT	" "
END
NAME		CPDPRG[2]
		TEXT	" "
END
T_NAME		P3
		TYPE	R32
		CLASS	ACQU
		SUBRANGE 0.0 1.0e10
		REL	"P3=P[3]"
		INV_REL	"P[3]=P3"
		UNIT	"usec"
		FORMAT	"%14.2f usec"
		TEXT	" "
END
T_NAME		P4
		TYPE	R32
		CLASS	ACQU
		SUBRANGE 0.0 1.0e10
		REL	"P4=P[4]"
		INV_REL	"P[4]=P4"
		UNIT	"usec"
		FORMAT	"%14.2f usec"
		TEXT	" "
END
T_NAME		P63
		TYPE	R32
		CLASS	ACQU
		SUBRANGE 0.0 1.0e10
		REL	"P63=P[63]"
		INV_REL	"P[63]=P63"
		UNIT	"usec"
		FORMAT	"%14.2f usec"
		TEXT	" "
END
T_NAME		PLW2
		TYPE	R32
		CLASS	ACQU
		REL	"PLW2=PLW[2]"
		INV_REL	"PLW[2]=PLW2"
		UNIT	"W"
		FORMAT	"%14.8f W"
		TEXT	"power PLW2 "
END
T_NAME		PLW12
		TYPE	R32
		CLASS	ACQU
		REL	"PLW12=PLW[12]"
		INV_REL	"PLW[12]=PLW12"
		UNIT	"W"
		FORMAT	"%14.8f W"
		TEXT	"power PLW12 "
END
NAME		SPNAM[14]
		TEXT	" "
END
T_NAME		SPOAL14
		TYPE	R32
		CLASS	ACQU
		SUBRANGE -1.0 1.0
		REL	"SPOAL14=SPOAL[14]"
		INV_REL	"SPOAL[14]=SPOAL14"
		FORMAT	"%14.3f"
		TEXT	" "
END
T_NAME		SPOFFS14
		TYPE	R32
		CLASS	ACQU
		SUBRANGE -1e38 1e38
		REL	"SPOFFS14=SPOFFS[14]"
		INV_REL	"SPOFFS[0]=SPOFFS0"
		UNIT	"Hz"
		FORMAT	"%14.2f Hz"
		TEXT	" "
END
T_NAME		SPW14
		TYPE	R32
		CLASS	ACQU
		REL	"SPW14=SPW[14]"
		INV_REL	"SPW[14]=SPW14"
		UNIT	"W"
		FORMAT	"%14.8f W"
		TEXT	"shaped pulse power SPW14"
END
NAME		SPNAM[31]
		TEXT	" "
END
T_NAME		SPOAL31
		TYPE	R32
		CLASS	ACQU
		SUBRANGE -1.0 1.0
		REL	"SPOAL31=SPOAL[31]"
		INV_REL	"SPOAL[31]=SPOAL31"
		FORMAT	"%14.3f"
		TEXT	" "
END
T_NAME		SPOFFS31
		TYPE	R32
		CLASS	ACQU
		SUBRANGE -1e38 1e38
		REL	"SPOFFS31=SPOFFS[31]"
		INV_REL	"SPOFFS[0]=SPOFFS0"
		UNIT	"Hz"
		FORMAT	"%14.2f Hz"
		TEXT	" "
END
T_NAME		SPW31
		TYPE	R32
		CLASS	ACQU
		REL	"SPW31=SPW[31]"
		INV_REL	"SPW[31]=SPW31"
		UNIT	"W"
		FORMAT	"%14.8f W"
		TEXT	"shaped pulse power SPW31"
END
NAME		GPNAM[1]
		TEXT	" "
END
T_NAME		GPZ1
		TYPE	R32
		CLASS	ACQU
		SUBRANGE -100.0 100.0
		REL	"GPZ1=GPZ[1]"
		INV_REL	"GPZ[1]=GPZ1"
		UNIT	"%"
		FORMAT	"%14.2f %"
		TEXT	" "
END
NAME		GPNAM[2]
		TEXT	" "
END
T_NAME		GPZ2
		TYPE	R32
		CLASS	ACQU
		SUBRANGE -100.0 100.0
		REL	"GPZ2=GPZ[2]"
		INV_REL	"GPZ[2]=GPZ2"
		UNIT	"%"
		FORMAT	"%14.2f %"
		TEXT	" "
END
T_NAME		P16
		TYPE	R32
		CLASS	ACQU
		SUBRANGE 0.0 1.0e10
		REL	"P16=P[16]"
		INV_REL	"P[16]=P16"
		UNIT	"usec"
		FORMAT	"%14.2f usec"
		TEXT	" "
END
