# Supplementary material for: Metal-Catalyzed Hydrogen Atom Transfer (MHAT) Hydroalkylation with Electron-Deficient Alkynes
Source: Org Lett. 2024 Nov 28;26(49):10553–8. doi: 10.1021/acs.orglett.4c03943 (PMC11650775; doi:10.1021/acs.orglett.4c03943)
Supplement: Supplementary file 2 — ol4c03943_si_002.zip [file ol4c03943_si_002.zip › FID for Publication Revised/Compound 1a/Compound 1a-HSQC/pdata/1/auditp.txt]

##TITLE= Audit trail, TopSpin 3.6.2
##JCAMPDX= 5.01
##ORIGIN= Bruker BioSpin GmbH
##OWNER= servei
$$ /opt/auto/data/servei/nmr/san-1988-2023/4/pdata/1/auditp.txt
##AUDIT TRAIL=  $$ (NUMBER, WHEN, WHO, WHERE, PROCESS, VERSION, WHAT)
(   1,<2023-04-01 07:58:21.445 +0200>,<servei>,<sapho>,<go4>,<TopSpin 3.6.2>,
      <created by zg
	started at 2023-04-01 07:18:33.884 +0200,
	POWCHK enabled, PULCHK disabled,
       configuration hash MD5:
       43 9D 30 2A 6C 72 7C 7D 33 62 79 7D FC 9E 73 DF
       data hash MD5: 1K * 256
       6E 3F 33 6D C3 65 F0 76 CE 53 42 0C C8 BE 17 5D>)
(   2,<2023-04-01 07:58:21.476 +0200>,<servei>,<sapho>,<audit>,<TopSpin 3.6.2>,
      <user comment:
       ICON-NMR User ID: servei
       data hash MD5: 1K * 256
       6E 3F 33 6D C3 65 F0 76 CE 53 42 0C C8 BE 17 5D>)
(   3,<2023-04-01 07:58:22.643 +0200>,<servei>,<sapho>,<proc2d>,<TopSpin 3.6.2>,
      <Start of raw data processing
       xfb same F2: SI = 1K WDW = 4 SSB = 2 FT_mod = 6 PKNL = 1 PHC0 = 117.7968 PHC1 = 9.349375 F1: SI = 1K ME_mod = 2 NCOEF = 32 WDW = 4 SSB = 2 FT_mod = 6 FCOR = 0.5 PHC0 = -177.3158 PHC1 = 0
       data hash MD5: 1K * 1K
       C2 E6 72 FC 29 97 F6 9A D9 3D F2 E2 0F CA EB 9C>)
(   4,<2023-04-01 07:58:22.709 +0200>,<servei>,<sapho>,<proc2d>,<TopSpin 3.6.2>,
      <abs2 F2: ABSG = 5 ABSF1 = 9.345737 ABSF2 = -0.9812263
       data hash MD5: 1K * 1K
       F7 98 28 D1 AD 84 59 40 82 6D AD E4 2F E6 93 7B>)
(   5,<2023-04-01 07:58:22.747 +0200>,<servei>,<sapho>,<proc2d>,<TopSpin 3.6.2>,
      <abs1 F1: ABSG = 5 ABSF1 = 190.1647 ABSF2 = -10.21529
       data hash MD5: 1K * 1K
       8D 6B 26 C2 DF C0 1D 55 82 05 8F 6E DD 58 8E A7>)
##END=

$$ hash MD5
$$ 9B 93 FF CF AA 5C 98 E5 79 06 C7 5C 72 26 FF 3E
