# Supplementary material for: Metal-Catalyzed Hydrogen Atom Transfer (MHAT) Hydroalkylation with Electron-Deficient Alkynes
Source: Org Lett. 2024 Nov 28;26(49):10553–8. doi: 10.1021/acs.orglett.4c03943 (PMC11650775; doi:10.1021/acs.orglett.4c03943)
Supplement: Supplementary file 2 — ol4c03943_si_002.zip [file ol4c03943_si_002.zip › FID for Publication Revised/Compound 1a/Compound 1a-HSQC/pdata/1/parm.txt]

Current Data Parameters
NAME      san-1988-2023              
EXPNO                 4              
PROCNO                1              

F2 - Acquisition Parameters
Date_          20230401              
Time               7.19 h            
INSTRUM           spect              
PROBHD   Z122623_0019 (              
PULPROG      hsqcedetgp              
TD                 1024              
SOLVENT           CDCl3              
NS                    8              
DS                   32              
SWH            4132.231 Hz           
FIDRES         8.070765 Hz           
AQ            0.1239040 sec          
RG               208.19              
DW              121.000 usec         
DE                22.84 usec         
TE                298.0 K            
CNST2       145.0000000              
D0           0.00000300 sec          
D1           1.00000000 sec          
D4           0.00172414 sec          
D11          0.03000000 sec          
D13          0.00000400 sec          
D16          0.00020000 sec          
D21          0.00360000 sec          
IN0          0.00002480 sec          
TDav                  1              
ZGOPTNS                              
SFO1        400.1416848 MHz          
NUC1                 1H              
P1                11.12 usec         
P2                22.24 usec         
P28                   0 usec         
PLW1         9.20450020 W            
SFO2        100.6243384 MHz          
NUC2                13C              
CPDPRG[2 bi_p5m4sp_4sp.2              
P3                 9.25 usec         
P4                18.50 usec         
P63             1500.00 usec         
PLW2        41.02000046 W            
PLW12        0.54839998 W            
SPNAM[14 Crp32,1.5,20.2              
SPOAL14           0.500              
SPOFFS14              0 Hz           
SPW14        2.28800011 W            
SPNAM[31 Crp32,1.5,20.2              
SPOAL31           0.500              
SPOFFS31              0 Hz           
SPW31        0.57200003 W            
GPNAM[1]     SMSQ10.100              
GPZ1              80.00 %            
GPNAM[2]     SMSQ10.100              
GPZ2              20.10 %            
P16             1000.00 usec         

F1 - Acquisition parameters
TD                  256              
SFO1           100.6243 MHz          
FIDRES       157.510086 Hz           
SW              200.362 ppm          
FnMODE    Echo-Antiecho              

F2 - Processing parameters
SI                 1024              
SF          400.1400113 MHz          
WDW               QSINE              
SSB                   2              
LB                    0 Hz           
GB                    0              
PC                 1.40              

F1 - Processing parameters
SI                 1024              
MC2       echo-antiecho              
SF          100.6152855 MHz          
WDW               QSINE              
SSB                   2              
LB                    0 Hz           
GB                    0              
