# Supplementary material for: Metal-Catalyzed Hydrogen Atom Transfer (MHAT) Hydroalkylation with Electron-Deficient Alkynes
Source: Org Lett. 2024 Nov 28;26(49):10553–8. doi: 10.1021/acs.orglett.4c03943 (PMC11650775; doi:10.1021/acs.orglett.4c03943)
Supplement: Supplementary file 2 — ol4c03943_si_002.zip [file ol4c03943_si_002.zip › FID for Publication Revised/Compound 1a/Compound 1a-HSQC/pdata/1/portf]

#!Portfolio 0.6
1 /dummy
"/opt/auto/data/servei/nmr" "san-1988-2023" 4 1
"/opt/auto/data/servei/nmr" "san-1988-2023" 1 1
