# Supplementary material for: Metal-Catalyzed Hydrogen Atom Transfer (MHAT) Hydroalkylation with Electron-Deficient Alkynes
Source: Org Lett. 2024 Nov 28;26(49):10553–8. doi: 10.1021/acs.orglett.4c03943 (PMC11650775; doi:10.1021/acs.orglett.4c03943)
Supplement: Supplementary file 2 — ol4c03943_si_002.zip [file ol4c03943_si_002.zip › FID for Publication Revised/Compound 1a/Compound 1a-HSQC/pdata/1/title]

Equip: B400Q / N.Inv: 1035091
N.Reg: 1988/2023
Usuari: san / Mostra: LRG322CH
Nom: LAURA RODRIGUEZ GONZALEZ
Data: 01/04/2023 07:17:41 h./ Ope.: servei Unitat RMN
Experiment: A_hsqcedetgp-adiab	 Solvent: CDCl3	 Operator: M ANTONIA MOLINS
