# Supplementary material for: Metal-Catalyzed Hydrogen Atom Transfer (MHAT) Hydroalkylation with Electron-Deficient Alkynes
Source: Org Lett. 2024 Nov 28;26(49):10553–8. doi: 10.1021/acs.orglett.4c03943 (PMC11650775; doi:10.1021/acs.orglett.4c03943)
Supplement: Supplementary file 2 — ol4c03943_si_002.zip [file ol4c03943_si_002.zip › FID for Publication Revised/Compound 1a/Compound 1a-HSQC/pdata/1000/auditp.txt]

##TITLE= Audit trail, TopSpin 3.6.2
##JCAMPDX= 5.01
##ORIGIN= Bruker BioSpin GmbH
##OWNER= servei
$$ /opt/auto/data/servei/nmr/san-1988-2023/4/pdata/1000/auditp.txt
##AUDIT TRAIL=  $$ (NUMBER, WHEN, WHO, WHERE, PROCESS, VERSION, WHAT)
(   1,<2023-04-01 07:58:22.204 +0200>,<servei>,<sapho>,<mvrow>,<TopSpin 3.6.2>,
      <rsr 57 from
       1 4 "san-1988-2023" "/opt/auto/data/servei/nmr"
       data hash MD5: 1K
       3F 6D C4 92 A3 D2 DA 5F 01 23 31 E7 1B DE 73 D6>)
(   2,<2023-04-01 07:58:22.217 +0200>,<servei>,<sapho>,<proc1d>,<TopSpin 3.6.2>,
      <add DC = 1 DATMOD = 1 of
       1000 4 "san-1988-2023" "/opt/auto/data/servei/nmr"
       1001 4 "san-1988-2023" "/opt/auto/data/servei/nmr"
       data hash MD5: 1K
       C5 16 B4 76 B6 D8 EA 8B D5 6E 3F BE 9D 65 3D D2>)
(   3,<2023-04-01 07:58:22.226 +0200>,<servei>,<sapho>,<proc1d>,<TopSpin 3.6.2>,
      <add DC = 1 DATMOD = 1 of
       1000 4 "san-1988-2023" "/opt/auto/data/servei/nmr"
       1001 4 "san-1988-2023" "/opt/auto/data/servei/nmr"
       data hash MD5: 1K
       5A 4F 79 EA 30 27 66 DC 31 27 24 EC 42 63 54 7A>)
(   4,<2023-04-01 07:58:22.234 +0200>,<servei>,<sapho>,<proc1d>,<TopSpin 3.6.2>,
      <add DC = 1 DATMOD = 1 of
       1000 4 "san-1988-2023" "/opt/auto/data/servei/nmr"
       1001 4 "san-1988-2023" "/opt/auto/data/servei/nmr"
       data hash MD5: 1K
       F5 2C 56 43 78 A8 1B 8E 8A 77 9B 93 0B 4E CC 41>)
(   5,<2023-04-01 07:58:22.243 +0200>,<servei>,<sapho>,<proc1d>,<TopSpin 3.6.2>,
      <add DC = 1 DATMOD = 1 of
       1000 4 "san-1988-2023" "/opt/auto/data/servei/nmr"
       1001 4 "san-1988-2023" "/opt/auto/data/servei/nmr"
       data hash MD5: 1K
       95 C3 F2 A0 A4 85 10 64 0F A6 2B 7B 58 34 01 06>)
(   6,<2023-04-01 07:58:22.251 +0200>,<servei>,<sapho>,<proc1d>,<TopSpin 3.6.2>,
      <add DC = 1 DATMOD = 1 of
       1000 4 "san-1988-2023" "/opt/auto/data/servei/nmr"
       1001 4 "san-1988-2023" "/opt/auto/data/servei/nmr"
       data hash MD5: 1K
       A7 53 13 8F BA 4B 8C 45 32 AE BE 2C FC 8F 34 3E>)
(   7,<2023-04-01 07:58:22.258 +0200>,<servei>,<sapho>,<proc1d>,<TopSpin 3.6.2>,
      <add DC = 1 DATMOD = 1 of
       1000 4 "san-1988-2023" "/opt/auto/data/servei/nmr"
       1001 4 "san-1988-2023" "/opt/auto/data/servei/nmr"
       data hash MD5: 1K
       FA 24 1B 1A 12 F8 DA FD 21 D0 DA 61 E4 97 CE BE>)
(   8,<2023-04-01 07:58:22.265 +0200>,<servei>,<sapho>,<proc1d>,<TopSpin 3.6.2>,
      <add DC = 1 DATMOD = 1 of
       1000 4 "san-1988-2023" "/opt/auto/data/servei/nmr"
       1001 4 "san-1988-2023" "/opt/auto/data/servei/nmr"
       data hash MD5: 1K
       5F F6 12 BD 4C 80 DB 21 0B D4 DB ED 0E AA C7 0F>)
(   9,<2023-04-01 07:58:22.271 +0200>,<servei>,<sapho>,<proc1d>,<TopSpin 3.6.2>,
      <add DC = 1 DATMOD = 1 of
       1000 4 "san-1988-2023" "/opt/auto/data/servei/nmr"
       1001 4 "san-1988-2023" "/opt/auto/data/servei/nmr"
       data hash MD5: 1K
       1A 4A AD 39 49 45 79 14 91 F1 E2 5A FC C0 B5 82>)
(  10,<2023-04-01 07:58:22.278 +0200>,<servei>,<sapho>,<proc1d>,<TopSpin 3.6.2>,
      <add DC = 1 DATMOD = 1 of
       1000 4 "san-1988-2023" "/opt/auto/data/servei/nmr"
       1001 4 "san-1988-2023" "/opt/auto/data/servei/nmr"
       data hash MD5: 1K
       AB E5 AA 97 12 D0 F8 4B 0C 65 E2 68 FA AB 7E C6>)
(  11,<2023-04-01 07:58:22.285 +0200>,<servei>,<sapho>,<proc1d>,<TopSpin 3.6.2>,
      <add DC = 1 DATMOD = 1 of
       1000 4 "san-1988-2023" "/opt/auto/data/servei/nmr"
       1001 4 "san-1988-2023" "/opt/auto/data/servei/nmr"
       data hash MD5: 1K
       25 FD 04 B8 00 AB 4B CF BD 49 6F 25 C2 4D E3 31>)
(  12,<2023-04-01 07:58:22.292 +0200>,<servei>,<sapho>,<proc1d>,<TopSpin 3.6.2>,
      <add DC = 1 DATMOD = 1 of
       1000 4 "san-1988-2023" "/opt/auto/data/servei/nmr"
       1001 4 "san-1988-2023" "/opt/auto/data/servei/nmr"
       data hash MD5: 1K
       F2 83 AA 95 80 DA 9C 6D FD E6 E3 DE A2 7D 98 93>)
(  13,<2023-04-01 07:58:22.298 +0200>,<servei>,<sapho>,<proc1d>,<TopSpin 3.6.2>,
      <add DC = 1 DATMOD = 1 of
       1000 4 "san-1988-2023" "/opt/auto/data/servei/nmr"
       1001 4 "san-1988-2023" "/opt/auto/data/servei/nmr"
       data hash MD5: 1K
       ED 1F FA 4E 52 EB 00 D2 09 D7 48 3A 96 7D 13 39>)
(  14,<2023-04-01 07:58:22.305 +0200>,<servei>,<sapho>,<proc1d>,<TopSpin 3.6.2>,
      <add DC = 1 DATMOD = 1 of
       1000 4 "san-1988-2023" "/opt/auto/data/servei/nmr"
       1001 4 "san-1988-2023" "/opt/auto/data/servei/nmr"
       data hash MD5: 1K
       7A EE F7 2A 51 0A D1 0E ED 42 E3 BF D8 2D 2C 6F>)
(  15,<2023-04-01 07:58:22.312 +0200>,<servei>,<sapho>,<proc1d>,<TopSpin 3.6.2>,
      <add DC = 1 DATMOD = 1 of
       1000 4 "san-1988-2023" "/opt/auto/data/servei/nmr"
       1001 4 "san-1988-2023" "/opt/auto/data/servei/nmr"
       data hash MD5: 1K
       24 67 13 42 29 44 DE 64 26 94 B0 29 D9 98 36 45>)
(  16,<2023-04-01 07:58:22.319 +0200>,<servei>,<sapho>,<proc1d>,<TopSpin 3.6.2>,
      <add DC = 1 DATMOD = 1 of
       1000 4 "san-1988-2023" "/opt/auto/data/servei/nmr"
       1001 4 "san-1988-2023" "/opt/auto/data/servei/nmr"
       data hash MD5: 1K
       D1 38 7A F5 9B 75 5E DF 38 40 26 83 AF 35 4A F1>)
(  17,<2023-04-01 07:58:22.325 +0200>,<servei>,<sapho>,<proc1d>,<TopSpin 3.6.2>,
      <add DC = 1 DATMOD = 1 of
       1000 4 "san-1988-2023" "/opt/auto/data/servei/nmr"
       1001 4 "san-1988-2023" "/opt/auto/data/servei/nmr"
       data hash MD5: 1K
       21 15 79 E1 3C B3 FF 4C 7B F6 46 32 EA 27 47 FA>)
(  18,<2023-04-01 07:58:22.332 +0200>,<servei>,<sapho>,<proc1d>,<TopSpin 3.6.2>,
      <add DC = 1 DATMOD = 1 of
       1000 4 "san-1988-2023" "/opt/auto/data/servei/nmr"
       1001 4 "san-1988-2023" "/opt/auto/data/servei/nmr"
       data hash MD5: 1K
       D8 77 A1 17 F4 4E 71 C2 3B E7 22 7A D8 BC F1 A4>)
(  19,<2023-04-01 07:58:22.339 +0200>,<servei>,<sapho>,<proc1d>,<TopSpin 3.6.2>,
      <add DC = 1 DATMOD = 1 of
       1000 4 "san-1988-2023" "/opt/auto/data/servei/nmr"
       1001 4 "san-1988-2023" "/opt/auto/data/servei/nmr"
       data hash MD5: 1K
       B1 AC C8 C7 71 F6 FA 5B C4 E2 D3 E4 28 5C FB 76>)
(  20,<2023-04-01 07:58:22.345 +0200>,<servei>,<sapho>,<proc1d>,<TopSpin 3.6.2>,
      <add DC = 1 DATMOD = 1 of
       1000 4 "san-1988-2023" "/opt/auto/data/servei/nmr"
       1001 4 "san-1988-2023" "/opt/auto/data/servei/nmr"
       data hash MD5: 1K
       B9 C7 7F 41 42 BF 2A 03 D5 F4 D4 A7 7F 91 38 8B>)
(  21,<2023-04-01 07:58:22.352 +0200>,<servei>,<sapho>,<proc1d>,<TopSpin 3.6.2>,
      <add DC = 1 DATMOD = 1 of
       1000 4 "san-1988-2023" "/opt/auto/data/servei/nmr"
       1001 4 "san-1988-2023" "/opt/auto/data/servei/nmr"
       data hash MD5: 1K
       42 A0 AB 66 9C 5E CC C2 66 2F 92 56 70 AA 5C 12>)
(  22,<2023-04-01 07:58:22.359 +0200>,<servei>,<sapho>,<proc1d>,<TopSpin 3.6.2>,
      <add DC = 1 DATMOD = 1 of
       1000 4 "san-1988-2023" "/opt/auto/data/servei/nmr"
       1001 4 "san-1988-2023" "/opt/auto/data/servei/nmr"
       data hash MD5: 1K
       B2 79 A4 24 D6 39 92 00 72 F9 C5 59 5F 07 63 9C>)
(  23,<2023-04-01 07:58:22.365 +0200>,<servei>,<sapho>,<proc1d>,<TopSpin 3.6.2>,
      <add DC = 1 DATMOD = 1 of
       1000 4 "san-1988-2023" "/opt/auto/data/servei/nmr"
       1001 4 "san-1988-2023" "/opt/auto/data/servei/nmr"
       data hash MD5: 1K
       A1 07 E2 15 1A E0 A5 34 8F 7B C0 62 77 C1 6E 54>)
(  24,<2023-04-01 07:58:22.372 +0200>,<servei>,<sapho>,<proc1d>,<TopSpin 3.6.2>,
      <add DC = 1 DATMOD = 1 of
       1000 4 "san-1988-2023" "/opt/auto/data/servei/nmr"
       1001 4 "san-1988-2023" "/opt/auto/data/servei/nmr"
       data hash MD5: 1K
       D5 14 09 8E 4C 29 57 B3 67 A8 36 DA 91 F7 58 D5>)
(  25,<2023-04-01 07:58:22.379 +0200>,<servei>,<sapho>,<proc1d>,<TopSpin 3.6.2>,
      <add DC = 1 DATMOD = 1 of
       1000 4 "san-1988-2023" "/opt/auto/data/servei/nmr"
       1001 4 "san-1988-2023" "/opt/auto/data/servei/nmr"
       data hash MD5: 1K
       65 83 85 54 16 64 C3 D5 74 A5 7E BF 56 B6 13 59>)
(  26,<2023-04-01 07:58:22.386 +0200>,<servei>,<sapho>,<proc1d>,<TopSpin 3.6.2>,
      <add DC = 1 DATMOD = 1 of
       1000 4 "san-1988-2023" "/opt/auto/data/servei/nmr"
       1001 4 "san-1988-2023" "/opt/auto/data/servei/nmr"
       data hash MD5: 1K
       3B 40 35 BC EA D7 AF C0 8A CA 0E 40 A5 57 AE DD>)
(  27,<2023-04-01 07:58:22.394 +0200>,<servei>,<sapho>,<proc1d>,<TopSpin 3.6.2>,
      <add DC = 1 DATMOD = 1 of
       1000 4 "san-1988-2023" "/opt/auto/data/servei/nmr"
       1001 4 "san-1988-2023" "/opt/auto/data/servei/nmr"
       data hash MD5: 1K
       06 20 51 35 F1 70 22 16 D3 43 1C 16 0D 89 6A 1C>)
(  28,<2023-04-01 07:58:22.401 +0200>,<servei>,<sapho>,<proc1d>,<TopSpin 3.6.2>,
      <add DC = 1 DATMOD = 1 of
       1000 4 "san-1988-2023" "/opt/auto/data/servei/nmr"
       1001 4 "san-1988-2023" "/opt/auto/data/servei/nmr"
       data hash MD5: 1K
       CA 9C D0 E9 FA E2 59 31 B0 8B C3 8A 46 F5 5F 5C>)
(  29,<2023-04-01 07:58:22.408 +0200>,<servei>,<sapho>,<proc1d>,<TopSpin 3.6.2>,
      <add DC = 1 DATMOD = 1 of
       1000 4 "san-1988-2023" "/opt/auto/data/servei/nmr"
       1001 4 "san-1988-2023" "/opt/auto/data/servei/nmr"
       data hash MD5: 1K
       54 69 24 7E 0E 1D 5C B2 02 5B E2 95 A7 6A F8 55>)
(  30,<2023-04-01 07:58:22.415 +0200>,<servei>,<sapho>,<proc1d>,<TopSpin 3.6.2>,
      <add DC = 1 DATMOD = 1 of
       1000 4 "san-1988-2023" "/opt/auto/data/servei/nmr"
       1001 4 "san-1988-2023" "/opt/auto/data/servei/nmr"
       data hash MD5: 1K
       47 E7 AB 32 BA E8 62 79 60 2D 7C CF 94 CD 07 B5>)
(  31,<2023-04-01 07:58:22.421 +0200>,<servei>,<sapho>,<proc1d>,<TopSpin 3.6.2>,
      <add DC = 1 DATMOD = 1 of
       1000 4 "san-1988-2023" "/opt/auto/data/servei/nmr"
       1001 4 "san-1988-2023" "/opt/auto/data/servei/nmr"
       data hash MD5: 1K
       5C 01 52 1A FE 5D 6C 8F 53 1F 49 02 E8 99 9E 91>)
(  32,<2023-04-01 07:58:22.428 +0200>,<servei>,<sapho>,<proc1d>,<TopSpin 3.6.2>,
      <add DC = 1 DATMOD = 1 of
       1000 4 "san-1988-2023" "/opt/auto/data/servei/nmr"
       1001 4 "san-1988-2023" "/opt/auto/data/servei/nmr"
       data hash MD5: 1K
       87 22 16 E7 57 34 CB FD 70 A3 82 CD 98 D0 51 D6>)
(  33,<2023-04-01 07:58:22.435 +0200>,<servei>,<sapho>,<proc1d>,<TopSpin 3.6.2>,
      <add DC = 1 DATMOD = 1 of
       1000 4 "san-1988-2023" "/opt/auto/data/servei/nmr"
       1001 4 "san-1988-2023" "/opt/auto/data/servei/nmr"
       data hash MD5: 1K
       6D FE 0C 68 15 49 38 32 E5 42 4D 9C 1D D2 E9 57>)
(  34,<2023-04-01 07:58:22.442 +0200>,<servei>,<sapho>,<proc1d>,<TopSpin 3.6.2>,
      <add DC = 1 DATMOD = 1 of
       1000 4 "san-1988-2023" "/opt/auto/data/servei/nmr"
       1001 4 "san-1988-2023" "/opt/auto/data/servei/nmr"
       data hash MD5: 1K
       6E 52 AB 5F 27 BE CA 72 43 36 CA AD B2 F6 67 70>)
(  35,<2023-04-01 07:58:22.449 +0200>,<servei>,<sapho>,<proc1d>,<TopSpin 3.6.2>,
      <add DC = 1 DATMOD = 1 of
       1000 4 "san-1988-2023" "/opt/auto/data/servei/nmr"
       1001 4 "san-1988-2023" "/opt/auto/data/servei/nmr"
       data hash MD5: 1K
       73 A7 AF D3 62 57 61 4B 1D 76 8C 4D FE 22 21 2A>)
(  36,<2023-04-01 07:58:22.456 +0200>,<servei>,<sapho>,<proc1d>,<TopSpin 3.6.2>,
      <add DC = 1 DATMOD = 1 of
       1000 4 "san-1988-2023" "/opt/auto/data/servei/nmr"
       1001 4 "san-1988-2023" "/opt/auto/data/servei/nmr"
       data hash MD5: 1K
       B3 D1 08 19 2C 32 80 22 54 92 7D CA DF 98 66 42>)
(  37,<2023-04-01 07:58:22.463 +0200>,<servei>,<sapho>,<proc1d>,<TopSpin 3.6.2>,
      <add DC = 1 DATMOD = 1 of
       1000 4 "san-1988-2023" "/opt/auto/data/servei/nmr"
       1001 4 "san-1988-2023" "/opt/auto/data/servei/nmr"
       data hash MD5: 1K
       40 A5 9F DE 77 4A 16 C6 CD 70 28 95 64 2D E7 CA>)
(  38,<2023-04-01 07:58:22.470 +0200>,<servei>,<sapho>,<proc1d>,<TopSpin 3.6.2>,
      <add DC = 1 DATMOD = 1 of
       1000 4 "san-1988-2023" "/opt/auto/data/servei/nmr"
       1001 4 "san-1988-2023" "/opt/auto/data/servei/nmr"
       data hash MD5: 1K
       C9 43 4E 19 65 C6 37 AF D9 24 18 F1 E6 2E 02 62>)
(  39,<2023-04-01 07:58:22.477 +0200>,<servei>,<sapho>,<proc1d>,<TopSpin 3.6.2>,
      <add DC = 1 DATMOD = 1 of
       1000 4 "san-1988-2023" "/opt/auto/data/servei/nmr"
       1001 4 "san-1988-2023" "/opt/auto/data/servei/nmr"
       data hash MD5: 1K
       D3 0E B6 87 7E 78 A9 57 D4 E8 10 27 C2 F7 45 42>)
(  40,<2023-04-01 07:58:22.484 +0200>,<servei>,<sapho>,<proc1d>,<TopSpin 3.6.2>,
      <add DC = 1 DATMOD = 1 of
       1000 4 "san-1988-2023" "/opt/auto/data/servei/nmr"
       1001 4 "san-1988-2023" "/opt/auto/data/servei/nmr"
       data hash MD5: 1K
       F7 51 FE 8D BA 9E 82 96 7D 32 AA 5F B4 E3 09 15>)
(  41,<2023-04-01 07:58:22.490 +0200>,<servei>,<sapho>,<proc1d>,<TopSpin 3.6.2>,
      <add DC = 1 DATMOD = 1 of
       1000 4 "san-1988-2023" "/opt/auto/data/servei/nmr"
       1001 4 "san-1988-2023" "/opt/auto/data/servei/nmr"
       data hash MD5: 1K
       51 8C 5B 18 FB 5E 89 95 DD 26 90 45 C4 10 F8 85>)
(  42,<2023-04-01 07:58:22.497 +0200>,<servei>,<sapho>,<proc1d>,<TopSpin 3.6.2>,
      <add DC = 1 DATMOD = 1 of
       1000 4 "san-1988-2023" "/opt/auto/data/servei/nmr"
       1001 4 "san-1988-2023" "/opt/auto/data/servei/nmr"
       data hash MD5: 1K
       90 87 38 5E 77 99 FB 99 38 91 54 D3 61 31 D7 75>)
(  43,<2023-04-01 07:58:22.504 +0200>,<servei>,<sapho>,<proc1d>,<TopSpin 3.6.2>,
      <add DC = 1 DATMOD = 1 of
       1000 4 "san-1988-2023" "/opt/auto/data/servei/nmr"
       1001 4 "san-1988-2023" "/opt/auto/data/servei/nmr"
       data hash MD5: 1K
       38 B7 29 ED 77 CF 5C 06 1B E8 06 49 81 54 00 F0>)
(  44,<2023-04-01 07:58:22.511 +0200>,<servei>,<sapho>,<proc1d>,<TopSpin 3.6.2>,
      <add DC = 1 DATMOD = 1 of
       1000 4 "san-1988-2023" "/opt/auto/data/servei/nmr"
       1001 4 "san-1988-2023" "/opt/auto/data/servei/nmr"
       data hash MD5: 1K
       7D 6E 3A C2 94 99 CB 40 16 A9 73 6E 1B E1 84 90>)
(  45,<2023-04-01 07:58:22.518 +0200>,<servei>,<sapho>,<proc1d>,<TopSpin 3.6.2>,
      <add DC = 1 DATMOD = 1 of
       1000 4 "san-1988-2023" "/opt/auto/data/servei/nmr"
       1001 4 "san-1988-2023" "/opt/auto/data/servei/nmr"
       data hash MD5: 1K
       12 C5 74 BF 8F 44 83 01 2D 91 06 97 D7 3E 1F 5D>)
(  46,<2023-04-01 07:58:22.526 +0200>,<servei>,<sapho>,<proc1d>,<TopSpin 3.6.2>,
      <apk 
       data hash MD5: 1K
       BC 84 07 D1 CB 3C C3 EA 49 2C 44 7F EA 7E E1 57>)
##END=

$$ hash MD5
$$ BD EF 23 8F 6D F6 EB CE B5 7C 34 83 37 FE 51 50
