# Supplementary material for: Metal-Catalyzed Hydrogen Atom Transfer (MHAT) Hydroalkylation with Electron-Deficient Alkynes
Source: Org Lett. 2024 Nov 28;26(49):10553–8. doi: 10.1021/acs.orglett.4c03943 (PMC11650775; doi:10.1021/acs.orglett.4c03943)
Supplement: Supplementary file 2 — ol4c03943_si_002.zip [file ol4c03943_si_002.zip › FID for Publication Revised/Compound 1a/Compound 1a-HSQC/pdata/1000/curdat2]

##TITLE= Parameter file, TopSpin 3.6.2
##JCAMPDX= 5.0
##DATATYPE= Parameter Values
##NPOINTS= 2	$$ modification sequence number
##ORIGIN= Bruker BioSpin GmbH
##OWNER= servei
$$ 2023-04-01 07:58:22.206 +0200  servei@sapho
$$ /opt/auto/data/servei/nmr/san-1988-2023/4/pdata/1000/curdat2
$$ process /opt/topspin3.6.2/prog/au/bin/user/proc_2dinv
##$DATPATH2= </opt/auto/data/servei/nmr>
##$DATPATH3= </opt/auto/data/servei/nmr>
##$EXPNO2= 4
##$EXPNO3= 4
##$NAME2= <san-1988-2023>
##$NAME3= <san-1988-2023>
##$PROCNO2= 1000
##$PROCNO3= 1001
##END=
