# Supplementary material for: Metal-Catalyzed Hydrogen Atom Transfer (MHAT) Hydroalkylation with Electron-Deficient Alkynes
Source: Org Lett. 2024 Nov 28;26(49):10553–8. doi: 10.1021/acs.orglett.4c03943 (PMC11650775; doi:10.1021/acs.orglett.4c03943)
Supplement: Supplementary file 2 — ol4c03943_si_002.zip [file ol4c03943_si_002.zip › FID for Publication Revised/Compound 1a/Compound 1a-HSQC/pdata/1001/auditp.txt]

##TITLE= Audit trail, TopSpin 3.6.2
##JCAMPDX= 5.01
##ORIGIN= Bruker BioSpin GmbH
##OWNER= servei
$$ /opt/auto/data/servei/nmr/san-1988-2023/4/pdata/1001/auditp.txt
##AUDIT TRAIL=  $$ (NUMBER, WHEN, WHO, WHERE, PROCESS, VERSION, WHAT)
(   1,<2023-04-01 07:58:22.513 +0200>,<servei>,<sapho>,<mvrow>,<TopSpin 3.6.2>,
      <rsr 991 from
       1 4 "san-1988-2023" "/opt/auto/data/servei/nmr"
       data hash MD5: 1K
       2B B3 F4 31 A2 4B 20 BD ED 07 17 9F 17 FF 07 7E>)
##END=

$$ hash MD5
$$ D6 37 01 D4 81 99 2C 4B 7C 1C 12 75 84 4D 19 C0
