# Supplementary material for: Metal-Catalyzed Hydrogen Atom Transfer (MHAT) Hydroalkylation with Electron-Deficient Alkynes
Source: Org Lett. 2024 Nov 28;26(49):10553–8. doi: 10.1021/acs.orglett.4c03943 (PMC11650775; doi:10.1021/acs.orglett.4c03943)
Supplement: Supplementary file 2 — ol4c03943_si_002.zip [file ol4c03943_si_002.zip › FID for Publication Revised/Compound 1b/Compound 1b-C13/pdata/1/auditp.txt]

##TITLE= Audit trail, TopSpin 3.6.2
##JCAMPDX= 5.01
##ORIGIN= Bruker BioSpin GmbH
##OWNER= servei
$$ /opt/auto/data/servei/nmr/san-1990-2023/2/pdata/1/auditp.txt
##AUDIT TRAIL=  $$ (NUMBER, WHEN, WHO, WHERE, PROCESS, VERSION, WHAT)
(   1,<2023-04-01 10:05:25.040 +0200>,<servei>,<sapho>,<go4>,<TopSpin 3.6.2>,
      <created by zg
	started at 2023-04-01 08:03:53.992 +0200,
	POWCHK enabled, PULCHK disabled,
       configuration hash MD5:
       43 9D 30 2A 6C 72 7C 7D 33 62 79 7D FC 9E 73 DF
       data hash MD5: 64K
       56 74 1E 77 95 DD D0 25 98 73 46 2A B2 EA 1C DF>)
(   2,<2023-04-01 10:05:25.075 +0200>,<servei>,<sapho>,<audit>,<TopSpin 3.6.2>,
      <user comment:
       ICON-NMR User ID: servei
       data hash MD5: 64K
       56 74 1E 77 95 DD D0 25 98 73 46 2A B2 EA 1C DF>)
(   3,<2023-04-01 10:05:25.555 +0200>,<servei>,<sapho>,<proc1d>,<TopSpin 3.6.2>,
      <Start of raw data processing
       ef LB = 2 FT_mod = 6 PKNL = 1 SI = 64K 
       data hash MD5: 64K
       DD 9C 3F 15 5F 87 86 78 30 B1 46 1A E8 6E 3D E0>)
(   4,<2023-04-01 10:05:25.988 +0200>,<servei>,<sapho>,<proc1d>,<TopSpin 3.6.2>,
      <apk 
       data hash MD5: 64K
       C6 0D 87 2B 04 54 3F 0B 39 0E C0 DC 2A 4C 82 EC>)
(   5,<2023-04-01 10:05:26.032 +0200>,<servei>,<sapho>,<proc1d>,<TopSpin 3.6.2>,
      <abs ABSG = 5 
       data hash MD5: 64K
       C9 9D 42 CA 74 37 FF 92 6C 01 E5 B5 31 E5 46 34>)
##END=

$$ hash MD5
$$ 1C F3 09 C9 B8 CD AD 88 B2 75 B0 B9 41 62 73 DA
