# Supplementary material for: Metal-Catalyzed Hydrogen Atom Transfer (MHAT) Hydroalkylation with Electron-Deficient Alkynes
Source: Org Lett. 2024 Nov 28;26(49):10553–8. doi: 10.1021/acs.orglett.4c03943 (PMC11650775; doi:10.1021/acs.orglett.4c03943)
Supplement: Supplementary file 2 — ol4c03943_si_002.zip [file ol4c03943_si_002.zip › FID for Publication Revised/Compound 1b/Compound 1b-C13/pdata/1/intrng]

P 0
166.573217   166.033676
140.194034   139.118598
133.241975   132.115501
130.431258   127.204948
113.246146   112.298304
77.796840   75.485563
68.537149   67.304954
20.120631   19.136333
