# Supplementary material for: Metal-Catalyzed Hydrogen Atom Transfer (MHAT) Hydroalkylation with Electron-Deficient Alkynes
Source: Org Lett. 2024 Nov 28;26(49):10553–8. doi: 10.1021/acs.orglett.4c03943 (PMC11650775; doi:10.1021/acs.orglett.4c03943)
Supplement: Supplementary file 2 — ol4c03943_si_002.zip [file ol4c03943_si_002.zip › FID for Publication Revised/Compound 1b/Compound 1b-C13/pdata/1/peaklist.xml]

<?xml version="1.0" encoding="UTF-8"?>
<PeakList>
  <PeakList1D>
    <PeakList1DHeader creator="servei" date="2023-04-01T10:05:26.041+02:00" expNo="2" name="san-1990-2023" owner="" procNo="1" source="/opt/auto/data/servei/nmr">
      <PeakPickDetails>F1=219.444595ppm, F2=-19.470016ppm, MI=0.00cm, MAXI=10000.00cm, PC=1.400
      </PeakPickDetails>
    </PeakList1DHeader>
    <Peak1D F1="166.246216" intensity="1.931991e+00" type="0"/>
    <Peak1D F1="140.216843" intensity="1.851194e-02" type="0"/>
    <Peak1D F1="140.008698" intensity="2.752155e+00" type="0"/>
    <Peak1D F1="139.788574" intensity="4.763425e-02" type="0"/>
    <Peak1D F1="133.263733" intensity="6.379536e-02" type="0"/>
    <Peak1D F1="132.989594" intensity="7.880225e+00" type="0"/>
    <Peak1D F1="132.712616" intensity="1.225695e-01" type="0"/>
    <Peak1D F1="130.215866" intensity="2.119764e+00" type="0"/>
    <Peak1D F1="130.026077" intensity="1.056398e-01" type="0"/>
    <Peak1D F1="129.956802" intensity="4.980114e-02" type="0"/>
    <Peak1D F1="129.788757" intensity="1.835322e-01" type="0"/>
    <Peak1D F1="129.635193" intensity="1.500000e+01" type="0"/>
    <Peak1D F1="129.396454" intensity="1.846687e-01" type="0"/>
    <Peak1D F1="128.631912" intensity="1.395702e-01" type="0"/>
    <Peak1D F1="128.593613" intensity="1.751549e-01" type="0"/>
    <Peak1D F1="128.391785" intensity="1.472960e+01" type="0"/>
    <Peak1D F1="128.080795" intensity="9.993382e-02" type="0"/>
    <Peak1D F1="128.034332" intensity="7.543875e-02" type="0"/>
    <Peak1D F1="113.283524" intensity="3.168991e-02" type="0"/>
    <Peak1D F1="112.947144" intensity="7.903276e+00" type="0"/>
    <Peak1D F1="112.558289" intensity="5.912258e-02" type="0"/>
    <Peak1D F1="77.369774" intensity="6.432678e+00" type="0"/>
    <Peak1D F1="77.052063" intensity="6.571106e+00" type="0"/>
    <Peak1D F1="76.734360" intensity="6.502375e+00" type="0"/>
    <Peak1D F1="68.349518" intensity="5.180759e-02" type="0"/>
    <Peak1D F1="68.127098" intensity="7.801739e+00" type="0"/>
    <Peak1D F1="67.891960" intensity="6.635001e-02" type="0"/>
    <Peak1D F1="53.435368" intensity="5.499786e-02" type="0"/>
    <Peak1D F1="19.793856" intensity="6.159181e-02" type="0"/>
    <Peak1D F1="19.589819" intensity="7.078725e+00" type="0"/>
    <Peak1D F1="19.369534" intensity="4.984159e-02" type="0"/>
    <Peak1D F1="-0.001853" intensity="8.893218e-02" type="0"/>
  </PeakList1D>
</PeakList>
