# Supplementary material for: Metal-Catalyzed Hydrogen Atom Transfer (MHAT) Hydroalkylation with Electron-Deficient Alkynes
Source: Org Lett. 2024 Nov 28;26(49):10553–8. doi: 10.1021/acs.orglett.4c03943 (PMC11650775; doi:10.1021/acs.orglett.4c03943)
Supplement: Supplementary file 2 — ol4c03943_si_002.zip [file ol4c03943_si_002.zip › FID for Publication Revised/Compound 1b/Compound 1b-COSY/acqu2]

##TITLE= Parameter file, TopSpin 3.6.2
##JCAMPDX= 5.0
##DATATYPE= Parameter Values
##NPOINTS= 2	$$ modification sequence number
##ORIGIN= Bruker BioSpin GmbH
##OWNER= servei
$$ 2023-04-01 10:06:05.272 +0200  servei@sapho
$$ /opt/auto/data/servei/nmr/san-1990-2023/3/acqu2
$$ process /opt/topspin3.6.2/prog/mod/getlim
##$ACQT0= 0
##$BF1= 400.14
##$FnMODE= 1
##$NUC1= <1H>
##$NusJSP= 0
##$NusT2= 1
##$NusTD= 0
##$O1= 1629.25964115551
##$ProjAngle= 0
##$SFO1= 400.141629259641
##$SW= 10.077077138854
##$SW_h= 4001.417566146
##$TD= 256
##END=
