# Supplementary material for: Metal-Catalyzed Hydrogen Atom Transfer (MHAT) Hydroalkylation with Electron-Deficient Alkynes
Source: Org Lett. 2024 Nov 28;26(49):10553–8. doi: 10.1021/acs.orglett.4c03943 (PMC11650775; doi:10.1021/acs.orglett.4c03943)
Supplement: Supplementary file 2 — ol4c03943_si_002.zip [file ol4c03943_si_002.zip › FID for Publication Revised/Compound 1b/Compound 1b-COSY/audita.txt]

##TITLE= Audit trail, TopSpin 3.6.2
##JCAMPDX= 5.01
##ORIGIN= Bruker BioSpin GmbH
##OWNER= servei
$$ /opt/auto/data/servei/nmr/san-1990-2023/3/audita.txt
##AUDIT TRAIL=  $$ (NUMBER, WHEN, WHO, WHERE, PROCESS, VERSION, WHAT)
(   1,<2023-04-01 10:28:34.218 +0200>,<servei>,<sapho>,<go4>,<TopSpin 3.6.2>,
      <created by zg
	started at 2023-04-01 10:06:16.455 +0200,
	POWCHK enabled, PULCHK disabled,
       configuration hash MD5:
       43 9D 30 2A 6C 72 7C 7D 33 62 79 7D FC 9E 73 DF
       data hash MD5: 2K * 256
       70 8F 7A A8 6E 87 14 31 DE A3 B4 B0 2E 59 2F F5>)
(   2,<2023-04-01 10:28:34.257 +0200>,<servei>,<sapho>,<audit>,<TopSpin 3.6.2>,
      <user comment:
       ICON-NMR User ID: servei
       data hash MD5: 2K * 256
       70 8F 7A A8 6E 87 14 31 DE A3 B4 B0 2E 59 2F F5>)
##END=

$$ hash MD5
$$ D7 FB 0C CD 4C 03 6A 72 48 96 04 09 97 B8 DE 98
