# Supplementary material for: Metal-Catalyzed Hydrogen Atom Transfer (MHAT) Hydroalkylation with Electron-Deficient Alkynes
Source: Org Lett. 2024 Nov 28;26(49):10553–8. doi: 10.1021/acs.orglett.4c03943 (PMC11650775; doi:10.1021/acs.orglett.4c03943)
Supplement: Supplementary file 2 — ol4c03943_si_002.zip [file ol4c03943_si_002.zip › FID for Publication Revised/Compound 1b/Compound 1b-COSY/pdata/1/auditp.txt]

##TITLE= Audit trail, TopSpin 3.6.2
##JCAMPDX= 5.01
##ORIGIN= Bruker BioSpin GmbH
##OWNER= servei
$$ /opt/auto/data/servei/nmr/san-1990-2023/3/pdata/1/auditp.txt
##AUDIT TRAIL=  $$ (NUMBER, WHEN, WHO, WHERE, PROCESS, VERSION, WHAT)
(   1,<2023-04-01 10:28:34.218 +0200>,<servei>,<sapho>,<go4>,<TopSpin 3.6.2>,
      <created by zg
	started at 2023-04-01 10:06:16.455 +0200,
	POWCHK enabled, PULCHK disabled,
       configuration hash MD5:
       43 9D 30 2A 6C 72 7C 7D 33 62 79 7D FC 9E 73 DF
       data hash MD5: 2K * 256
       70 8F 7A A8 6E 87 14 31 DE A3 B4 B0 2E 59 2F F5>)
(   2,<2023-04-01 10:28:34.257 +0200>,<servei>,<sapho>,<audit>,<TopSpin 3.6.2>,
      <user comment:
       ICON-NMR User ID: servei
       data hash MD5: 2K * 256
       70 8F 7A A8 6E 87 14 31 DE A3 B4 B0 2E 59 2F F5>)
(   3,<2023-04-01 10:28:34.791 +0200>,<servei>,<sapho>,<proc2d>,<TopSpin 3.6.2>,
      <Start of raw data processing
       xfb same F2: SI = 2K WDW = 4 SSB = 0 FT_mod = 6 PKNL = 1 F1: SI = 1K ME_mod = 2 NCOEF = 32 WDW = 4 SSB = 0 FT_mod = 6 FCOR = 0.5 PH_mod = 2
       data hash MD5: 2K * 1K
       E9 B2 6A F8 89 19 63 98 17 77 80 1E A3 28 38 6C>)
(   4,<2023-04-01 10:28:34.921 +0200>,<servei>,<sapho>,<proc2d>,<TopSpin 3.6.2>,
      <abs2 F2: ABSG = 5 ABSF1 = 9.08201 ABSF2 = -0.9951076
       data hash MD5: 2K * 1K
       2E 5B F1 16 50 C9 45 25 51 05 DF 13 EF 60 CD 50>)
(   5,<2023-04-01 10:28:34.994 +0200>,<servei>,<sapho>,<proc2d>,<TopSpin 3.6.2>,
      <abs1 F1: ABSG = 5 ABSF1 = 9.08201 ABSF2 = -0.9951076
       data hash MD5: 2K * 1K
       E8 73 33 C2 52 62 45 86 1C 3A CA B7 ED F4 04 ED>)
(   6,<2023-04-01 10:28:35.047 +0200>,<servei>,<sapho>,<proc2d>,<TopSpin 3.6.2>,
      <sym
       data hash MD5: 2K * 1K
       6A 85 41 AC 7A 69 BD 29 A8 93 41 B9 0B A3 0D 83>)
##END=

$$ hash MD5
$$ 37 BD D3 AF C8 1C CA A8 24 6B 86 A0 8D F0 AA F6
