# Supplementary material for: Metal-Catalyzed Hydrogen Atom Transfer (MHAT) Hydroalkylation with Electron-Deficient Alkynes
Source: Org Lett. 2024 Nov 28;26(49):10553–8. doi: 10.1021/acs.orglett.4c03943 (PMC11650775; doi:10.1021/acs.orglett.4c03943)
Supplement: Supplementary file 2 — ol4c03943_si_002.zip [file ol4c03943_si_002.zip › FID for Publication Revised/Compound 1b/Compound 1b-COSY/pdata/1/parm.txt]

Current Data Parameters
NAME      san-1990-2023              
EXPNO                 3              
PROCNO                1              

F2 - Acquisition Parameters
Date_          20230401              
Time              10.06 h            
INSTRUM           spect              
PROBHD   Z122623_0019 (              
PULPROG        cosygpqf              
TD                 2048              
SOLVENT           CDCl3              
NS                    4              
DS                    8              
SWH            4032.258 Hz           
FIDRES         3.937752 Hz           
AQ            0.2539520 sec          
RG                74.31              
DW              124.000 usec         
DE                10.00 usec         
TE                298.0 K            
D0           0.00000300 sec          
D1           1.00204802 sec          
D13          0.00000400 sec          
D16          0.00020000 sec          
IN0          0.00024800 sec          
TDav                  1              
SFO1        400.1416293 MHz          
NUC1                 1H              
P0                11.12 usec         
P1                11.12 usec         
PLW1         9.20450020 W            
GPNAM[1]     SMSQ10.100              
GPZ1              10.00 %            
P16             1000.00 usec         

F1 - Acquisition parameters
TD                  256              
SFO1           400.1416 MHz          
FIDRES        31.502016 Hz           
SW               10.077 ppm          
FnMODE               QF              

F2 - Processing parameters
SI                 2048              
SF          400.1400113 MHz          
WDW               QSINE              
SSB                   0              
LB                    0 Hz           
GB                    0              
PC                 1.40              

F1 - Processing parameters
SI                 1024              
MC2                  QF              
SF          400.1400113 MHz          
WDW               QSINE              
SSB                   0              
LB                    0 Hz           
GB                    0              
